# Supplementary material for: Acid shock of Listeria monocytogenes at low environmental temperatures induces prfA, epithelial cell invasion, and lethality towards Caenorhabditis elegans
Source: BMC Genomics. 2013 Apr 27;14:285. doi: 10.1186/1471-2164-14-285 (PMC3648428; doi:10.1186/1471-2164-14-285)
Supplement: Additional file 1 — Transcriptomic dynamic of L. monocytogenes upon acid shock at two different temperatures. [file 1471-2164-14-285-S1.xls]

## Sheet: SUP orig.
Additional file 1 - Transcriptomic dynamic of L.monocytogenes upon acid shock at two different temperatures
A: acid shock, 25°C; B: acid shock, 37°C; C: temperature shift from 25°C to 37°C
The transcription values are given as log2 compared to the unshocked control (t = 0min).
15min	30min	60min	120min	adapt.	temp. shift	Id*	LmoNr.	Function	regulation
	-0.04	-0.46	-1.45			A	lmo0007	GyrA, DNA gyrase subunit A	DOWN
-0.4	-1.14	-1.29				A	lmo0009	Unknown, similar to spermidine N1-acetyltransferase	DOWN
-0.5	-0.97	-1.09				A	lmo0011	unknown, similar to mevalonate diphosphate decarboxylase	DOWN
	-1.22	-1.07	-0.25			A	lmo0012	Unknown, similar to mevalonate kinases	DOWN
-0.51		1.17	0.31	-0.95		A	lmo0014	QoxB, AA3-600 quinol oxidase subunit I	UP
	0.04	-1.01	-2.89			A	lmo0015	QoxC, AA3-600 quinol oxidase subunit III	DOWN
	0.83	1.73	2.43	-0.52		A	lmo0019	Unknown	UP
-1.12	-1.57	-1.4	-1.83			A	lmo0020	Unknown, similar to transcriptional regulator (GntR family)	DOWN
	-0.52	-0.87	-1.33			A	lmo0027	Unknown, similar to PTS system, beta-glucosides specific enzyme IIABC	DOWN
-0.23	-0.89	-1.35	-1.43			A	lmo0029	Unknown	DOWN
	-0.41	-1.01	-1.29			A	lmo0033	Unknown, similar to endoglucanase	DOWN
	-0.08	-1	-2.45			A	lmo0035	Unknown, similar to Glucosamine--fructose-6-phosphate aminotransferase (C-terminal domain)	DOWN
-1.08	-1.9	-2.67	-2.58	-0.85		A	lmo0046	RpsR, ribosomal protein S18	DOWN
0.48	0.69	1.73	2.21	0.55		A	lmo0047	unknown	UP
-1.71	-1.79	-1.75	-1.29	-0.83		A	lmo0048	Unknown, similar to Staphylococcus two-component sensor histidine kinase AgrB	DOWN
-2.39		-4.06		-1.2		A	lmo0050	Unknown, similar to sensor histidine kinase (AgrC from Staphylococcus)	DOWN
-0.46	-0.94	-2.13	-3.37			A	lmo0055	PurA, highly similar to adenylosuccinate synthetase	DOWN
-0.34	-0.73	-1.19	-1.04			A	lmo0070	unknown	DOWN
-0.33	-0.01	-0.07	-0.48	2.1		A	lmo0071	unknown	UP
-1.14	-1.6	-1.76	-1.16	-0.45		A	lmo0074	Unknown	DOWN
	-0.16	-1.6	-2.72	-1.48		A	lmo0090	Unknwon, similar to ATP synthase alpha chain	DOWN
0.6	1.98	3.96	4.47			A	lmo0095	unknown	UP
	0.1	-0.64	-1.08			A	lmo0097	Unknown, similar to PTS system mannose-specific, factor IIC	DOWN
-1.33		-1.32	-1.09			A	lmo0111	Unknwon	DOWN
	-0.28	-2	-4.03	-1.07		A	lmo0112	Unknown, weakly similar to transcription regulators, Fnr/Crp family	DOWN
-0.75	-1.02	-0.23	0.28			A	lmo0123	Unknown, similar to protein gp18 from Bacteriophage A118	DOWN
	-0.03	-1.33	-2.48	-1.21		A	lmo0136	Unknwon, similar to oligopeptide ABC transporter, permease protein	DOWN
	-0.16	-0.81	-1.44			A	lmo0138	Unknwon	DOWN
-1.94	-1.27	-1.53	-1.99			A	lmo0141	unknown	DOWN
-0.23	-1.1	-2.13	-2.3			A	lmo0152	Unknown, similar to oligopeptide ABC transporter-binding protein	DOWN
-1.2	-1.91	-2.46	-1.88			A	lmo0164	Unknwon, similar to B. subtilis YabA protein	DOWN
-2.53		-1.78	-2.36			A	lmo0165	unknwon, conserved hypothetical protein	DOWN
	0.14	-0.56	-1.2	0.52		A	lmo0166	unknwon, similar to B. subtilis YazA protein	DOWN
	1.42	2.04	1.85			A	lmo0170	Unknwon	UP
		-0.59	-0.97	-1.31		A	lmo0175	Unknown, putative peptidoglycan bound protein (LPXTG motif)	DOWN
	-0.37	-0.88	-1.38			A	lmo0176	Unknwon, similar to glucose uptake protein	DOWN
-0.88	-1.99	-1.74	-0.84			A	lmo0186	Unknwon, similar to B. subtilis YabE protein	DOWN
	0.25	-0.4	-1.04			A	lmo0187	Unknown, similar to B. subtilis YabF protein	DOWN
-0.82	-1.4	-0.93				A	lmo0188	KsgA, dimethyladenosine transferase (16S rRNA dimethylase)	DOWN
	-0.46	-2.42	-4.09			A	lmo0190	Unknwon, similar to B. subtilis YabH protein	DOWN
-2	-2.24	-1.33	-1.35	-0.25		A	lmo0194	ABC transporter, ATP-binding protein	DOWN
	0.16	-1.22	-2.48			A	lmo0195	Unknown, similar to membrane protein (putative ABC transporter component)	DOWN
	-0.44	-1.79	-1.31	-0.44		A	lmo0196	Unknwon, similar to B. subtilis SpoVG protein	DOWN
-0.26	-0.92	-1.49	-1.66			A	lmo0199	Prs, phosphoribosyl pyrophosphate synthetase	DOWN
-0.78	-1.67	-1.89	-1.44	0.61		A	lmo0213	Pth, similar to peptidyl-tRNA hydrolase	DOWN
-1.44	-1.64	-1.55	-0.82			A	lmo0214	Mfd, transcription-repair coupling factor	DOWN
-0.98	-1.41	-0.47				A	lmo0215	Unknown, conserved membrane-spanning protein	DOWN
-0.24	-0.05	-1.21	-3.3	-0.33		A	lmo0216	Unknwon, highly similar to B. subtilis YabO protein	DOWN
-1.43	-2.59	-2.78	-2.51			A	lmo0220	FtsH, highly similar to cell division protein ftsH	DOWN
-1.19	-1.92	-2.65	-3.04			A	lmo0221	Unknwon, conserved hypothetical protein	DOWN
-0.79	-1.34	-1.83	-1.21			A	lmo0222	Unknwon, conserved hypothetical protein	DOWN
	0.01	-0.55	-1.15			A	lmo0226	Folk, similar to 7,8-dihydro-6-hydroxymethylpterin pyrophosphokinase	DOWN
-0.35	-0.77		-2.01			A	lmo0228	LysS, lysyl-tRNA synthetase	DOWN
	0.7	1.99	2.1			A	lmo0230	Unknown, similar to B. subtilis YacH protein	UP
	1.06	1.01	0.77	-1.12		A	lmo0233	unknown, similar to DNA repair protein Sms	UP
	0	-0.84	-1.79			A	lmo0237	GltX, highly similar to glutamyl-tRNA synthetase	DOWN
	-1.23	-1.8	-1.8	-0.26		A	lmo0239	CysS, cysteinyl-tRNA synthetase	DOWN
	-0.4	-1.84	-1.64			A	lmo0241	Unknown, similar to conserved hypothetical proteins like to B. subtilis YacO protein	DOWN
0.86	1.33	1.77	2.19			A	lmo0242	Unknown, similar to B. subtilis Yacp protein	UP
	-0.27	-1.87	-2.06			A	lmo0243	SigH, RNA polymerase sigma-30 factor (sigma-H)	DOWN
	-0.42	-1.08	-0.8			A	lmo0247	Unknown	DOWN
-0.53	-0.53	-0.7	-2.25	-0.31		A	lmo0249	ribosomal protein L1	DOWN
1.41	2.57	3.41	3.6			A	lmo0250	RplJ, ribosomal protein L10	UP
	0.16	0.73	1.18			A	lmo0257	Unknown, similar to unknown protein	UP
	0.2	-0.85	-1.91			A	lmo0260	Unknown, similar to unknown proteins	DOWN
-0.83	-1.83	-2.03	-1.81	-0.27		A	lmo0261	Unknown, similar to phospho-beta-glucosidase	DOWN
0.66	-0.47	-1.24	-1.33	-0.27		A	lmo0263	InlH, internalin H	DOWN
0.63	-0.05	-2.71	-3.26	-0.33		A	lmo0265	Unknown, similar to succinyldiaminopimelate desuccinylase	DOWN
-1	-1.69	-3.5	-3.65			A	lmo0267	Unknown, similar to other proteins	DOWN
0.69	1.28	2.02	2.25			A	lmo0268	Unknown, similar to phosphoglycerate mutase	UP
-2.88		-3.29	-2.94			A	lmo0270	Unknown	DOWN
-0.31	-0.43	-0.75	-1.97			A	lmo0271	unknown, highly similar to phospho-beta-glucosidase	DOWN
	-0.78	-0.93	-1.55			A	lmo0274	Unknown	DOWN
-0.75	-0.75	-1.05	-0.94			A	lmo0275	Unknown, C-terminal part similar to B. subtilis ComEC protein	DOWN
	-0.4	-1.23	-0.84			A	lmo0276	Unknown, conserved hypothetical protein	DOWN
-0.46	-1.03	-1.96	-2.59			A	lmo0281	Unknown	DOWN
	0.06	-1.35	-2.4	-0.29		A	lmo0284	Unknown, similar to ABC transporter (ATP-binding protein)	DOWN
	-0.77	-0.89	-1.2			A	lmo0285	Unknown, putative lipoprotein	DOWN
	-0.65	-1.16	-0.94			A	lmo0286	Unknown, similar to aminotransferase	DOWN
	-0.56	-1.84	-1.23			A	lmo0289	Unknown, similar to B. subtilis YycH protein	DOWN
-0.27	-0.67	-1.88	-1.41			A	lmo0303	Unknown, putaive secreted, lysin rich protein	DOWN
	0.15	-0.99	-1.17			A	lmo0313	Unknown, conserved hypothetical protein	DOWN
	0.93	1.05	0.45	-1.28		A	lmo0322	Unknown, similar to unknown proteins	UP
-0.22	-0.91	-1.07	-0.78			A	lmo0325	Unknown, similar to transcriptional regulators	DOWN
1.01	2.37	2.21	1.18	-0.53		A	lmo0326	Unknown, similar to transcriptional regulators	UP
-0.68	-1.32	-1.58	-1.85			A	lmo0327	Unknown, similar to cell surface proteins (LPXTG motif)	DOWN
-0.69	-1.14	-0.79	-0.8			A	lmo0335	Unknown	DOWN
	0	0.66	1.24			A	lmo0336	Unknown	UP
-0.15		1.19	1.23	-0.43		A	lmo0339	Unknown, weakly similar to inorganic pyrophosphatase	UP
	1.04	2.17	3.63	0.87		A	lmo0341	Unknown	UP
	0.59		1.61	-0.43		A	lmo0363	Unknown, similar to Salmonella typhimurium peptidase E	UP
	-0.23	-1.42	-0.88	-0.36		A	lmo0364	Unknown, similar to transcription regulator	DOWN
	-0.36	-0.98	-1.06			A	lmo0367	Unknown, conserved hypothetical protein similar to B. subtilis YwbN protein	DOWN
-0.68	-1.67	-1.48	-1.22			A	lmo0372	Unknown, similar to beta-glucosidase	DOWN
	0.74	1.06	1.57			A	lmo0375	unknown	UP
1	1.57	2.45	2.23	0.64		A	lmo0376	Unknown, similar to putative transcription regulator	UP
	1.88	2.35	2.63	1.06		A	lmo0378	Unknown	UP
	-2.12	-2.48	-3.1			A	lmo0382	Unknown, similar to B. subtilis transcription repressor of myo-inositol catabolism operon IolR	DOWN
	0.19	0.72	1.41			A	lmo0389	LtrA, low temperature requirement protein A	UP
-1.69	-1.95	-0.67				A	lmo0390	Unknown, similar to uracil-DNA glycosylase	DOWN
-0.41	-0.83	-1.51	-1.8			A	lmo0402	Unknown, similar to transcriptional antiterminator (BglG family)	DOWN
-1.12	-1.24	-0.89	-0.6			A	lmo0404	Unknown	DOWN
-0.49		1.22	0.16			A	lmo0406	Unknown, similar to B. subtilis YyaH protein	UP
-0.32	-0.81	-2.31	-1.87	-0.71		A	lmo0410	Unknown, similar to phosphoenolpyruvate synthase, C-terminal part	DOWN
-0.48	-0.88	-1.81	-0.82	-0.83		A	lmo0411	Unknown, similar to phosphoenolpyruvate synthase (N-terminal part)	DOWN
	0.59	0.81	1.04			A	lmo0431	Unknown, similar to acetyltransferase	UP
-0.66	-1.77	-3.04	-1.43	-0.43		A	lmo0436	Unknown, similar to unknown proteins	DOWN
		2.81	3.46	-1.58		A	lmo0439	Unknown, weakly similar to a module of peptide synthetase	UP
		0.87	1.41	1.77		A	lmo0443	Unknown, similar to B. subtilis transcription regulator LytR	UP
-0.15	-0.54	-2.54	-2.08			A	lmo0452	Unknown, similar to unknown proteins	DOWN
-0.46	-1.09	-2.16	-2.57	-0.4		A	lmo0455	Unknown, similar to unknown proteins	DOWN
-1.28	-0.77		-1.67			A	lmo0468	Unknown	DOWN
-1.22	-1.87	-1.87	-1.19			A	lmo0472	Unknown	DOWN
-1.42	-1.68	-1.99	-1.77			A	lmo0473	Unknown	DOWN
-1.9	-2.52	-2.69	-2.77			A	lmo0474	Unknown	DOWN
-2.05	-2.52	-3.76	-3.31			A	lmo0475	Unknown	DOWN
	-0.42	-2.16	-2.17			A	lmo0484	Unknown	DOWN
-0.35	-0.71	-1.12	-0.98			A	lmo0494	Unknown, weakly similar to esterase	DOWN
	1.98	3.15	2.59			A	lmo0496	Unknown, similar to B. subtilis YnzC protein	UP
-0.16	-0.79	-2.19				A	lmo0497	Unknown, similar to sugar transferase	DOWN
	-0.23	-1.02	-0.95			A	lmo0499	Unknown, similar to ribulose-5-phosphate 3 epimerase	DOWN
	-0.72	-1	-0.99			A	lmo0509	Prs, similar to phosphoribosyl pyrophosphate synthetase	DOWN
-2.02	-2.35	-2.37	-2.73	-0.35		A	lmo0510	Unknown	DOWN
	-0.32	-1.65	-1.92			A	lmo0517	Unknown, similar to phosphoglycerate mutase	DOWN
	-0.63	-1.53	-0.79			A	lmo0522	Unknown, similar to transcription regulator	DOWN
-0.88			-1.82	-0.43		A	lmo0525	Unknown	DOWN
-0.86	-1.53	-2.39	-2.56			A	lmo0527	Unknown, transmembrane protein	DOWN
-0.24	-1.02	-1.85	-2.28			A	lmo0532	Unknown	DOWN
-0.4	-1.04	-1.03	-1.03			A	lmo0533	Unknown, similar to unknown proteins	DOWN
0.5	0.82	1.13	0.82			A	lmo0535	Unknown, similar to transcription regulator (LacI family)	UP
-0.72	-1.79	-1.78	-0.76			A	lmo0537	Unknown, similar to N-carbamyl-L-amino acid amidohydrolase	DOWN
-0.25	-0.64	-2.28	-1.48	0.58		A	lmo0538	Unknown, similar to N-acyl-L-amino acid amidohydrolase	DOWN
-0.56	-0.82	-1.07	-1.66			A	lmo0540	Unknown, similar to penicillin-binding protein	DOWN
	-0.49	-1.51	-2.33			A	lmo0550	Unknown, pepdidoglycan bound protein (LPXTG motif)	DOWN
	0.82	1.03	0.57			A	lmo0552	Unknown, similar to unknown protein	UP
-1.01	-0.96	-0.15	-0.51	-0.64		A	lmo0555	Unknown, similar to di-tripeptide transporter	DOWN
-2.73	-4.5	-3.54	-4.01	-0.86		A	lmo0559	Unknown, putative membrane protein	DOWN
-0.33	-0.18	1.03	1.97			A	lmo0568	HisG, similar to ATP phosphoribosyltransferase	UP
-0.77	-1.14	-1.14	-0.63	0.52		A	lmo0571	Unknown, similar to methyltransferase	DOWN
-0.46	-0.72	-0.4	1.09			A	lmo0588	Unknown, similar to DNA photolyase	DOWN
-0.76	-0.79	-1.21	-1.25	-0.99		A	lmo0589	Unknown	DOWN
-0.73	-0.77	-1.5	-1.58			A	lmo0590	Unknown, similar to a fusion of two types of conserved hypothetical proteinconserved hypothetical	DOWN
-0.57	-0.5	-1.18	-1.52	-0.67		A	lmo0591	Unknown, similar to unknown membrane proteins	DOWN
-1.33	-2.86	-3.98	-4.75	-0.61		A	lmo0598	Unknown, similar to proteins involved in biotin metabolism (BioY)	DOWN
-0.65	-1.47	-3.36	-4.02	-0.24		A	lmo0599	Unknown, conserved hypothetical protein	DOWN
	-0.38	-2.54	-3.72	-0.35		A	lmo0600	Unknown	DOWN
2.64	3.22	1.55	1.9	1.01		A	lmo0604	Unknown, similar to B. subtilis YvlA protein	UP
-1.1	-1.83	-2.7				A	lmo0605	Unknown, conserved hypothetical membrane protein	DOWN
	0.06	1.47	3.77			A	lmo0613	Unknown, similar to oxidoreductase	UP
	-0.16	-1.19	-2.04			A	lmo0616	Unknown, C-terminal domain similar to glycerophosphoryl diester phosphodiesterase	DOWN
-0.47	-0.61	-0.95	-1.06			A	lmo0618	Unknown, similar to protein kinase	DOWN
-1	-0.86	-0.71	0.23			A	lmo0622	Unknown, hypothetical	DOWN
	1.04	1.63	2.07			A	lmo0624	Unknown, similar to unknown proteins	UP
	-0.21	-1.03		-0.5		A	lmo0637	Unknown, weakly similar to methyltransferase	DOWN
-0.39	-1.02	-2.1	-2.37			A	lmo0645	Unknown, similar to amino acid transporter	DOWN
-0.99	-0.15	-0.97	-1.37	-1.04		A	lmo0648	Unknown, similar to membrane proteins	DOWN
	-0.1	-0.61	-1.78			A	lmo0650	Unknown, conserved membrane protein	DOWN
-1.24	-1.62	-1.33				A	lmo0656	Unknown, conserved hypothetical protein	DOWN
	3.1	3.7	2.8			A	lmo0660	unknown, similar to transposases	UP
-0.93	-2.07	-2.72	-2.12	0.77		A	lmo0664	Unknown, similar to acetyl transferase	DOWN
	1.44	1.64	1.24			A	lmo0670	unknown	UP
-0.73	-2.19	-3.97	-4.04			A	lmo0678	Unknown, similar to flagellar biosynthetic protein FliR	DOWN
-0.8	-2.43	-4.9		-1.71		A	lmo0679	Unknown, similar to flagellar biosynthetic protein flhB	DOWN
	-0.75	-2.42	-3.65	-2.72		A	lmo0693	Unknown, similar to flagellar motor switch protein fliY C-terminal part	DOWN
	-0.49	-1.37		-0.37		A	lmo0694	Unknown	DOWN
0.78	1.63	2.41	2.33			A	lmo0720	Unknown	UP
-0.64	-0.2	0.79	2.2	-0.26		A	lmo0729	Unknown	UP
	0.2	-0.73	-3.29	-1.42		A	lmo0731	Unknown	DOWN
-0.41	-0.87	-0.49	1.12			A	lmo0734	Unknown, similar to transcriptional regulator (LacI family)	DOWN
0.89	1.01	0.9	0.6			A	lmo0754	Unknown, weakly similar to a bile acid 7-alpha dehydratase	UP
	0.99	1.33	2.11			A	lmo0758	Unknown	UP
-0.68	-1.12	-1.48	-0.45			A	lmo0764	Unknown, similar to lipoate-protein ligase	DOWN
	-0.03	-0.86	-1.39			A	lmo0765	Unknown	DOWN
-1.13	-1.74	-0.73	0.32			A	lmo0778	Unknown	DOWN
	-0.56	-1.05		-0.52		A	lmo0785	Unknown, similar to transcriptional regulator (NifA/NtrC family)	DOWN
-1.55	-3.02	-3.29				A	lmo0787	Unknown, similar to amino acid transporter	DOWN
-1.03	-2.06	-2.54	-2.01	-0.42		A	lmo0790	Unknown, similar to transcription regulator (EbsC from Enterococcus faecalis)	DOWN
0.66	2.02	2.86	2.7	-0.86		A	lmo0794	Unknown, similar to B. subtilis YwnB protein	UP
	1.3	1.87	3.46			A	lmo0800	Unknown, similar to B. subtilis YqkB protein	UP
-0.94	-0.83		-0.98	1.39		A	lmo0802	Unknown, weakly similar to GTP-pyrophosphokinase	DOWN
-0.96	-1.6	-0.75		0.79		A	lmo0812	unknown	DOWN
-0.18	-0.52	-1.06	-1.12			A	lmo0813	unknown, similar to fructokinases	DOWN
	-0.62	-0.96	-1.09			A	lmo0816	Unknown, similar to B. subtilis regulatory protein PaiA	DOWN
	-0.81	-1.78	-1.6			A	lmo0817	Unknown, similar to E. coli PhnB protein	DOWN
-0.72	-0.33	0.85	1.17	-0.24		A	lmo0819	unknown	UP
		0.91	1.37	0.94		A	lmo0824	unknown	UP
-0.24	-0.59	-1.51	-2.69			A	lmo0825	unknown, similar to 3-hydroxy-3-methylglutaryl-coenzyme a reductase	DOWN
	-0.4	-0.77	-1.1			A	lmo0826	Unknown, similar to transport protein	DOWN
-0.25	-0.59	-1.66	-1.63	-0.39		A	lmo0830	Fbp, highly similar to fructose-1,6-bisphosphatase	DOWN
-1.2		-1.56	-1.34			A	lmo0831	unknwon	DOWN
-0.62	-1.07	-0.72	1.1			A	lmo0836	unknown, similar to B. subtilis YrkR protein	DOWN
-1.06	-1.24	-0.72				A	lmo0841	unknown, similar to cation (calcium) transporting ATPase	DOWN
	-0.78	-1.07	-1			A	lmo0842	Unknown, putative peptidoglycan bound protein (LPXTG motif)	DOWN
	-0.69	-2.19	-4.04	-1.9		A	lmo0848	unknown, similar to amino acid ABC transporter, ATP-binding protein	DOWN
	0.16	-1.09	-1.59			A	lmo0852	Unknown, similar to transcription regulator TetR/AcrR family	DOWN
	-0.57	-1.86	-1.53			A	lmo0854	Unknown, similar to E. coli SugE protein (transmembrane chaperone)	DOWN
	-0.25	-1.2	-2.39			A	lmo0855	D-alanine--D-alanine ligase	DOWN
-0.48	-1.12	-1.31				A	lmo0856	MurF, UDP-N-acetylmuramoylalanyl-D-glutamyl-2,6-diamino pimelate-D-alanyl-D-alanyl ligase	DOWN
-0.41	-1.07		-1.1			A	lmo0867	unknown	DOWN
-0.26	-0.04	-0.07	-1.11			A	lmo0877	unknown, similar to B. subtilis NagB protein (glucosamine-6-phosphate isomerase)	DOWN
-0.65	-1.89	-2.61	-2.61			A	lmo0882	unknown, similar to B. subtilis YdbS protein	DOWN
-1.4	-2.83	-3.24	-3.25	-0.39		A	lmo0883	Unknown, similar to B. subtilis YbtB protein	DOWN
	-0.43	-1.42		0.55		A	lmo0886	Dal, similar to alanine racemase	DOWN
	-0.9	-1.83	-1.84			A	lmo0890	RsbS, highly similar to negative regulation of sigma-B activity	DOWN
	-0.79	-1.27	-0.94			A	lmo0898	unknown, conserved hypothetical protein	DOWN
	1.16	1.86	1.11	-0.57		A	lmo0903	unknown, conserved hypothetical protein	UP
0.97	1.49	1.01	1.16			A	lmo0910	Unknown	UP
1.5	2.16	2.42	2.27			A	lmo0914	Unknown, similar to PTS system, IIB component	UP
	-0.3	-0.86	-0.89	1.06		A	lmo0919	unknown, similar to ABC transporter ATP-binding protein (antibiotic resistance)	DOWN
-0.7	-1.51	-1.51	-1.18			A	lmo0927	unknown, hypothetical transmembrane protein	DOWN
		0.97	1.99	0.68		A	lmo0933	unknown, similar to sugar transferase	UP
0.9	1.38	2.19	2.67			A	lmo0937	unknown	UP
-0.35	-0.77		1.47			A	lmo0949	unknown, conserved hypothetical membrane protein	UP
-0.24	-0.56	-1.15				A	lmo0951	unknown	DOWN
1.2	2	2.83	2.98	-0.4		A	lmo0954	Unknown	UP
0.66	0.93	2.15	2.81			A	lmo0956	Unknown, similar to N-acetylglucosamine-6P-phosphate deacetylase (EC 3.5.1.25)	UP
-0.2	0.22	1.67	3.19			A	lmo0957	Unknown, similar to glucosamine-6-Phoasphate isomerase (EC 5.3.1.10)	UP
0.96	1.49	2.1	1.79			A	lmo0962	unknown, similar to proteases	UP
	-0.4	-2.22	-3.37			A	lmo0967	unknown, similar to B. subtilis YjbM protein	DOWN
	-0.44	-1.6	-2.06			A	lmo0968	unknown, similar to conserved hypothetical proteins like to B. subtilis YjbN protein	DOWN
	-0.19	-0.07	1.87			A	lmo0976	unknown, similar to B. subtilis YjcF protein	UP
-0.73	-1.35	-2.69	-3.11	-0.34		A	lmo0981	unknown, similar to efflux transporter	DOWN
-0.47	-0.64	-1.24				A	lmo0984	unknown, weakly similar to two-component response regulator	DOWN
-0.46	-1.05	-0.68	-1.22			A	lmo0988	unknown, similar to peptide chain release factor 3 (RF-3)	DOWN
	0.15		0.32	-1.26		A	lmo0990	unknown, conserved hypothetical protein	DOWN
	-0.15	-0.5	-1			A	lmo0992	unknown, conserved hypothetical protein	DOWN
	-0.36	-0.8	-1.29			A	lmo0993	unknown, similar to Na+-transporting ATP synthase subunit J	DOWN
	1.83	3.01	2.79	-1.09		A	lmo0994	unknown	UP
-2.36	-2.34	-1.94	-2.41			A	lmo0997	ClpE, ATP-dependent protease	DOWN
-0.69		-1.01	-1.42			A	lmo1000	unknown, similar to phytoene dehydrogenase	DOWN
-0.96	-1.95	-1.84	-1.95			A	lmo1003	phosphotransferase system enzyme I	DOWN
	0.09	-0.36	-1.62			A	lmo1004	unknown, conserved hypothetical protein	DOWN
-0.52	-1.65	-1.91	-1.94			A	lmo1006	unknown, similar to aminotransferases (to B. subtilis PatA protein)	DOWN
-0.65	-0.84	-1.5	-1.86			A	lmo1007	unknown	DOWN
-0.68	-1.34	-1.66	-1.17	-0.24		A	lmo1008	unknown, similar to B. subtilis YkuJ protein	DOWN
	-0.35	-1.08	-1.33			A	lmo1011	unknown, similar to tetrahydrodipicolinate succinylase	DOWN
-0.54	-1.13	-0.95	-0.7			A	lmo1012	unknown, similar to N-acyl-L-amino acid amidohydrolases	DOWN
	-0.33	-1.07	-1.55			A	lmo1014	GbuA, highly similar to glycine betaine ABC transporter (ATP-binding protein)	DOWN
	0.81	1.42	1.31			A	lmo1017	unknown, similar to phosphotransferase system glucose-specific enzyme IIA	UP
-1.96	-3.02	-4.15				A	lmo1024	unknown	DOWN
-0.62	-1.49	-1.78	-2.77			A	lmo1025	unknown	DOWN
	-0.99	-1.49	-1.2	-0.68		A	lmo1027	unknown, similar to conserved hypothetical proteins (in particular B. subtilis YkqC)	DOWN
-0.81	-1.24	-1.23	-1.38	-0.99		A	lmo1028	unknown, similar to B. subtilis YkzG protein	DOWN
	-0.18	-1.07	-1.18			A	lmo1035	unknown, similar to phosphotransferase system (PTS) beta-glucoside-specific enzyme IIABC	DOWN
-0.69	-1.34	-1.13	-0.75			A	lmo1037	unknown, highly similar to B. subtilis YoaT protein	DOWN
-0.47	-1.05	-0.95	0.34	-0.39		A	lmo1049	Unknown, similar to molybdopterin biosynthesis protein MoeB	DOWN
	0.15		1.09	-0.58		A	lmo1065	unknown, similar to B. subtilis YktB protein	UP
-0.56	-1.69	-2.16	-0.93	0.6		A	lmo1066	unknown, similar to extragenic suppressor protein SuhB and to myo-inositol-1(or 4)-monophosphatase	DOWN
-0.19	-0.85	-1.25	-1.52			A	lmo1071	unknown, similar to cell-division protein RodA and FtsW	DOWN
-0.18	-1.1	-4.27	-6.14			A	lmo1074	unknown, highly similar to teichoic acid translocation permease protein TagG	DOWN
	-0.67	-3.46	-5.41			A	lmo1075	unknown, similar to teichoic acid translocation ATP-binding protein TagH (ABC transporter)	DOWN
-0.24	-1.19	-2.56	-3.25			A	lmo1077	unknown, similar to teichoic acid biosynthesis protein B	DOWN
-0.78	-1.61		-1.28			A	lmo1078	unknown, similar to putative UDP-glucose pyrophosphorylases	DOWN
-0.48	-1.62	-2.18	-2.2			A	lmo1080	unknown, similar to B. subtilis minor teichoic acids biosynthesis protein GgaB	DOWN
-0.34	-0.9	-1.09	-0.79			A	lmo1085	unknown, similar to teichoic acid biosynthesis protein B	DOWN
-0.78	-1.48	-1.29	-0.76			A	lmo1086	unknown, similar to CDP-ribitol pyrophosphorylase	DOWN
-0.57	-1.3	-1.28	-0.89			A	lmo1087	unknown, similar to glucitol dehydrogenase	DOWN
	-1.22	-1.62	-1.38			A	lmo1088		DOWN
-0.85	-2.06	-2.72	-2.43	0.46		A	lmo1089		DOWN
0.83	1.34	1.8	1.55	-0.34		A	lmo1099	unknown, similar to a protein encoded by Tn916	UP
	3.58	4.63	4.85			A	lmo1113	unknown, highly similar to TN916 ORF22	UP
	2.56	3.83	3.9	-0.55		A	lmo1114	unknown, highly similar to TN916 ORF23	UP
-1.22	-1.57	-0.73	-0.97			A	lmo1118	unknown	DOWN
-1.95	-1.19	-1.15	-0.83			A	lmo1119	unknown, similar to methylases	DOWN
-0.64	-1.12	-0.95		-0.25		A	lmo1121	unknown	DOWN
-0.39	-0.84	-1.41	-1.08			A	lmo1122	unknown	DOWN
-0.28	-0.35	-0.72	-1.06	-0.46		A	lmo1124	unknown	DOWN
-0.34	-0.31	-0.82	-1.08	-0.28		A	lmo1126	unknown, similar to E. coli YjaB protein	DOWN
	-0.13	0.9	1.01			A	lmo1135	unknown	UP
-0.14	-0.35	-1.18	-1.37			A	lmo1144	Unknown, similar to Salmonelle enterica PduU protein	DOWN
-0.46	-0.37	-0.71	-1.95			A	lmo1188	unknown	DOWN
1.42	1.5	1.26	1.16			A	lmo1189	Unknown, similar to transcriptional regulator	UP
-0.21	-0.54	-1.27	-1.14			A	lmo1191		DOWN
-0.38	-0.56	-1.02	-0.69			A	lmo1207	Unknown, similar to cobalt transport ATP-binding protein CbiO	DOWN
	0.81	1.58	2.11			A	lmo1220	unknown, similar to unknown protein	UP
	-0.55	-1.22	-1.33			A	lmo1221		DOWN
	0.12	-0.95	-1.16			A	lmo1222		DOWN
-0.22	-0.02	-0.15	-1.29			A	lmo1226	unknown, similar to transporter, (to B. subtilis YdgH protein)	DOWN
-0.68	-1.67	-1.32	-0.93			A	lmo1237		DOWN
	-0.88	-1.72	-1.71			A	lmo1238	Unknown, similar to ribonuclease PH	DOWN
0.46	-0.32	-1.69	-1.81			A	lmo1239	unknown, conserved hypothetical protein, similar to B. subtilis YsnA protein	DOWN
0.58	0.07	-1.49	-1.64			A	lmo1240	unknown, conserved hypothetical protein, similar to B. subtilis YsnB protein	DOWN
	3.68	4.84	3.73	-0.46		A	lmo1241	unknown	UP
-1.05	-1.21	-0.91	0.15			A	lmo1243	unknown	DOWN
	-0.65	-1.72	-3.11	1.05		A	lmo1250	unknown, similar to antibiotic resistance protein	DOWN
	-0.15	-1.32	-2.58	-1.53		A	lmo1254	Unknown, similar to alpha,alpha-phosphotrehalase	DOWN
-0.44	-1.32	-1.56	0.05			A	lmo1260		DOWN
-1.54	-1.1	-0.65	-0.84	-0.75		A	lmo1261	unknown	DOWN
-0.32	-1.03	-1.29	-1.64			A	lmo1262	unknown, similar to transcriptional regulator (phage-related)	DOWN
-2.57	-2.06	-1.9	-2.47	-0.72		A	lmo1266	unknown	DOWN
	-0.45	-0.97	-1.26	-0.44		A	lmo1267		DOWN
-0.52	-0.9	-1.06	-0.74			A	lmo1272	unknown, conserved hypothetical protein similar to B. subtilis YlqF protein	DOWN
	-0.42	-1.09	-1.13			A	lmo1273		DOWN
	-0.26	-1.93	-2.2			A	lmo1275		DOWN
	-0.45	-2.15	-2.92			A	lmo1276		DOWN
-0.2	-0.21	-1.05	-2.04			A	lmo1279		DOWN
	-0.06		1.5	0.52		A	lmo1281	Unknown, similar to B. subtilis YneP protein	UP
	-0.52	-1.72	-2.46			A	lmo1286	unknown, conserved hypothetical protein	DOWN
	-0.03	-1.01	-2.33	-0.21		A	lmo1287	Unknown, similar to internalin proteins, putative peptidoglycan bound protein (LPXTG motif)	DOWN
-1.06	-1.36	-1.32				A	lmo1292		DOWN
	-0.8	-1.64	-2.74			A	lmo1294		DOWN
	-0.15	-1.57	-2.28			A	lmo1297	unknown, similar to aluminum resistance protein and to B. subtilis YnbB protein (hypothetical)	DOWN
	0.87	1.17	1.72			A	lmo1303	unknown, similar to B. subtilis YneA protein	UP
	-0.34	-1.3	-1.22			A	lmo1308	unknown, weakly similar to arginine N-methyltransferases	DOWN
-0.65	-1.23	-2.77	-3.19			A	lmo1313		DOWN
-0.18	-0.83	-1.55	-2.4			A	lmo1314		DOWN
-0.54	-1.44	-2.12	-1.98	0.65		A	lmo1315	Unknown, similar to undecaprenyl diphosphate synthase	DOWN
-0.43	-1.56	-3.04	-2.93			A	lmo1316		DOWN
-0.21	-0.6	-1.98	-2.95			A	lmo1318	unknown, conserved hypothetical protein similar to B. subtilis YluC protein	DOWN
-0.31	-0.75	-1.75	-2.11	-0.26		A	lmo1321	unknown, conserved hypothetical protein, similar to B. subtilis YlxS protein	DOWN
-0.44	-0.98	-2.21	-2.66			A	lmo1322		DOWN
	-0.25	-1.56	-2.34			A	lmo1323	unknown, similar to B. subtilis YlxR protein	DOWN
	-0.08	-1.3	-2.39			A	lmo1324	unknown, conserved hypothetical protein, similar to B. subtilis YlxQ protein	DOWN
	0.03	-1.25	-2.31			A	lmo1325		DOWN
	0.06	-0.62	-2.09	-0.41		A	lmo1326	unknown, conserved hypothetical protein similar to B. subtilis YlxP protein	DOWN
-0.53	-1.22	-1.95	-1.91			A	lmo1328		DOWN
-0.38	-0.73	-1.84	-2.75			A	lmo1329		DOWN
	-0.41	-0.62	-1.35			A	lmo1330		DOWN
-0.86	-1.73	-2.26	-2.2			A	lmo1333	unknown, similar to B. subtilis YqzC protein	DOWN
-0.85	-1.98	-2.59	-2.65			A	lmo1334	unknown, similar to B. subtilis YqzD protein	DOWN
-0.15	-0.02	-0.48	-2.16			A	lmo1335		DOWN
-0.49	-1.31	-1.09	-0.5			A	lmo1337	unknown similar to B. subtilis yqgP	DOWN
-0.2	-1.13	-2.25	-1.41			A	lmo1338	unknown similar to B. subtilis yqgQ	DOWN
-1.61	-1.71	-1.84	-2.9	0.67		A	lmo1348	Unknown, similar to aminomethyltransferase	DOWN
	-0.22	-1.28	-2.32	0.65		A	lmo1349	Unknown, similar to glycine dehydrogenase (decarboxylating) subunit 1	DOWN
-0.16	-0.7	-1.19	-1.12			A	lmo1352	Unknown	DOWN
	-0.17	-0.95	-2.03			A	lmo1354	Unknown, similar to aminopeptidase P	DOWN
	-0.4	-1.97	-2.76			A	lmo1357	acetyl-CoA carboxylase subunit (biotin carboxylase subunit)	DOWN
	-0.71	-2.06	-3.15			A	lmo1359	Unknown, similar to transcription termination protein (NusB)	DOWN
-0.23	-0.99	-3.54	-4.19			A	lmo1361	Unknown, similar to exodeoxyribonuclease VII (large subunit)	DOWN
	-0.35	-1.46	-0.76			A	lmo1362	Unknown, similar to exodeoxyribonuclease small subunit	DOWN
	0.24		1.28	-0.25		A	lmo1367	Unknown, similar to arginine repressor	UP
-0.53	-1.14	-3.76	-2.16	-0.25		A	lmo1369	Unknown, similar to phosphotransbutyrylase	DOWN
-0.97	-1.61	-2.08	-2.38			A	lmo1370	Unknown, similar to branched-chain fatty-acid kinase	DOWN
	-0.88	-2.07	-2.71			A	lmo1371	Unknown, similar to branched-chain alpha-keto acid dehydrogenase E3 subunit	DOWN
	-0.36	-1.28	-2.62			A	lmo1372	Unknown, similar to branched-chain alpha-keto acid dehydrogenase E1 subunit (2-oxoisovalerate dehydrogenase alpha subunit)	DOWN
	-0.11	-1.34	-2.38			A	lmo1374	Unknown, similar to branched-chain alpha-keto acid dehydrogenase E2 subunit (lipoamide acyltransferase)	DOWN
	-1.29	-1.97	-2.28			A	lmo1384	Unknown, similar to unknown protein	DOWN
-0.48	-0.92	-1.27	-1.26			A	lmo1385	Unknown, similar to unknown protein	DOWN
-0.76	-1.05	-0.96				A	lmo1386	Unknown, similar to DNA translocase	DOWN
	-0.17	-0.01	2.07	0.8		A	lmo1387	Unknown, similar to pyrroline-5-carboxylate reductase	UP
	0.18	-0.82	-1.05			A	lmo1391	Unknown, similar to sugar ABC transporter, permease protein	DOWN
-0.65	-1.06	-1.65	-1.86			A	lmo1394	Unknown, similar to 3-ketoacyl-acyl carrier protein reductase	DOWN
-0.79	-1.25	-1.92	-2.09			A	lmo1395	Unknown, similar to unknown protein	DOWN
-1.54	-2.65	-4.36	-4.06			A	lmo1396	Unknown, similar to phosphatidylglycerophosphate synthase	DOWN
-1.26	-1.88	-3.06	-2.8	-0.3		A	lmo1410	Unknown	DOWN
-0.88	-1.36	-1.37	-1.52	-0.24		A	lmo1411	Unknown	DOWN
-0.72	-1.02	-0.11	0.23			A	lmo1415	Unknown, similar to hydroxy-3-methylglutaryl coenzyme A synthase	DOWN
-0.84	-1.84	-3.25	-3.63			A	lmo1419	Unknown, conserved hypothetical protein	DOWN
-0.37	-1.01	-1.99	-2.85			A	lmo1420	Unknown, weakly similar to UDP-N-acetylglucosaminyl-3-enolpyruvate reductase	DOWN
-1.1	-1.06	-1.08	-1.56			A	lmo1425		DOWN
-0.75	-1.07	-1.01	-0.68			A	lmo1426		DOWN
-1.16	-1.23	-1.45	-1.56			A	lmo1427		DOWN
-1.92	-1.65	-1.53	-1.41	-0.7		A	lmo1428		DOWN
-1.19	-2.49	-3.79	-3.67	-0.34		A	lmo1431	Unknown, similar to ABC transporter (ATP-binding protein)	DOWN
1.42	2.84	3.3	2.98			A	lmo1433	Unknown, similar to glutathione reductase	UP
-0.78	-1.48	-1.97	-1.7			A	lmo1440	unknown, similar to unknown proteins	DOWN
-0.71	-0.54	0.88	1.56	-0.3		A	lmo1441	Unknown, similar to putative peptidoglycan acetylation protein	UP
-0.59	-1.09			-0.64		A	lmo1442	Unknown, similar to transport proteins	DOWN
-0.47	-1.02	-0.96		-0.63		A	lmo1443	Unknown	DOWN
	-1.01		-3.12	-0.52		A	lmo1445		DOWN
	-0.34	-1.31	-1.8			A	lmo1448	Unknown, conserved hypothetical protein	DOWN
	-0.5	-1.87	-2.79			A	lmo1449	unknown, similar to endonuclease IV	DOWN
-0.82	-1.71	-2.06	-1.82			A	lmo1450	Unknown, similar to ATP-dependent RNA helicase, DEAD-box family (deaD)	DOWN
-1.29	-0.36			-0.38		A	lmo1453	Unknown, conserved hypothetical protein	DOWN
	-0.48	-1.82	-3.22			A	lmo1455		DOWN
	-0.47	-1.64	-3.22			A	lmo1456	Unknown, similar to unknown proteins	DOWN
	0.1	-0.58	-1.35			A	lmo1457	Unknown, similar to unknown protein	DOWN
	0.2	-0.67	-1.48			A	lmo1458		DOWN
-0.59	-0.99	-1.07	-1.38	-0.32		A	lmo1461	Unknown	DOWN
-0.29	-0.82	-1.58	-2.32			A	lmo1462	Unknown, similar to GTP binding proteins	DOWN
	-0.89	-1.61	-1.94			A	lmo1464	Unknown, similar to diacylglycerol kinase	DOWN
-0.2	-0.97	-1.53	-1.69			A	lmo1465	Unknown, similar to unknown proteins	DOWN
-0.13	-0.61	-1.11	-1.1			A	lmo1466	Unknown, similar to unknown proteins	DOWN
	-0.04	-1.52	-2.68	-0.28		A	lmo1470	Unknown, similar to unknown proteins	DOWN
	-0.12	-1.49	-2.2			A	lmo1471	Unknown, similar to ribosomal protein L11 methyltransferase	DOWN
-1.04	-1.91	-2.09	-1.99			A	lmo1479		DOWN
	-0.31	-0.87	-2.66	-0.31		A	lmo1480		DOWN
-0.76	-1.55	-2.31	-1.76			A	lmo1483		DOWN
	-0.58	-1.78	-2.09			A	lmo1488	Unknown, similar to unknown proteins	DOWN
	-0.45	-1.06	-1.57			A	lmo1489	Unknown, similar to unknown proteins	DOWN
	-0.82	-1.95	-2.38			A	lmo1490	Unknown, similar to shikimate 5-dehydrogenase (AroD)	DOWN
-0.28	-0.97	-1.98	-2.3			A	lmo1491	Unknown, similar to unknown proteins	DOWN
-0.32	-0.91	-0.76	-1.04			A	lmo1492	Unknown, similar to unknown proteins	DOWN
	-0.01	-0.63	-1.47	0.5		A	lmo1493	Unknown, similar to oligopeptidase	DOWN
-0.34	-1.31	-2.72	-3.22			A	lmo1497		DOWN
-1.19	-3.05	-3.36	-2.97			A	lmo1498	Unknown, similar to O-methyltransferase	DOWN
-0.74	-1.72	-1.67	-1.78			A	lmo1499	Unknown, similar to unknown proteins	DOWN
-2.66	-3.26	-3.15	-2.66			A	lmo1500	Unknown, similar to unknown proteins	DOWN
	-0.17	-1.24	-1.76			A	lmo1504		DOWN
	-0.1	-0.73	-1.39			A	lmo1509	Unknown, similar to exodeoxyribonuclease V	DOWN
	-0.5	-0.95	-1.16			A	lmo1510	Unknown, similar to unknown proteins	DOWN
-0.16	-0.44	-1.2	-1.21			A	lmo1512	Unknown, similar to putative tRNA (5-methylaminomethyl-2-thiouridylate)-methyltransferase	DOWN
	-0.33	-1.18	-0.77			A	lmo1513	Unknown, similar to iron-sulfur cofactor synthesis protein	DOWN
-0.66	-1.25	-1.95	-2.31			A	lmo1515	Unknown, similar to unknown protein	DOWN
	0.84	2.47	2.64			A	lmo1518	Unknown	UP
	0.09	-1.25	-1.89			A	lmo1519		DOWN
	-0.45	-1.85	-1.92			A	lmo1520		DOWN
-0.62	-0.92	-1.52	-1.96			A	lmo1524		DOWN
-0.44	-1.24	-1.77	-2.18			A	lmo1530	Unknown, similar to tRNA-guanine transglycosylase Tgt	DOWN
-0.21	-0.61	-1.46	-1.14			A	lmo1532		DOWN
-0.34	-0.65	-1.47	-1.07			A	lmo1533		DOWN
	0.18	0.64	1.37			A	lmo1535	Unknown, similar to unknown proteins	UP
-0.32	-0.96	-1.35	-1.22			A	lmo1536	Unknown, similar to prephenate dehydratase PheA	DOWN
-0.71	-1.47	-1.5	-1.16			A	lmo1537	Unknown, conserved GTP binding protein	DOWN
-0.65	-1.51	-4.09	-4.61			A	lmo1546		DOWN
	-0.11	-0.83	-1.49			A	lmo1552		DOWN
	-0.3	-2.15	-3.35			A	lmo1553		DOWN
-1.22	-2.55	-3.16	-3.3			A	lmo1555	Unknown, similar to uroporphyrinogen III cosynthase (HemD)	DOWN
-2.16	-2.82	-2.33	-1.96	0.72		A	lmo1557		DOWN
-0.74	-1.33	-1.84	-1.98			A	lmo1558	Unknown, similar to hypothetical GTP binding protein	DOWN
	0.01	-0.59	-1.13			A	lmo1560		DOWN
	-0.58	-1.56	-1.49	-0.36		A	lmo1566		DOWN
-0.72	-1.64	-1.85	-1.11	-0.57		A	lmo1567		DOWN
-2.61	-2.5	-2.38	-2.03	-0.56		A	lmo1568	Unknown, similar to unknown proteins	DOWN
	-0.33	-1.09	-1.33	0.68		A	lmo1571		DOWN
-0.15	-0.2	-1.14	-3.19	-0.24		A	lmo1572		DOWN
-0.6	-1	-1.48	-1.79			A	lmo1574		DOWN
0.64	0.86	1.12	1.59	0.67		A	lmo1579	Unknown, similar to alanine dehydrogenase	UP
	0.07	0.12	1.24	0.72		A	lmo1583	Unknown, similar to thiol peroxidases	UP
-0.31	-1.28	-2.22				A	lmo1585	Unknown, similar to proteases	DOWN
	-1.17	-2.23	-2.53			A	lmo1594	Unknown, similar to B. subtilis negative regulator of FtsZ ring formation (EzrA)	DOWN
	0.02	-0.11	-1.2	-0.3		A	lmo1596		DOWN
	-0.4	0.82	2.09			A	lmo1600		UP
-0.41	-0.98	-0.84	-2.03			A	lmo1603	Unknown, similar to aminopeptidase	DOWN
-0.56	-0.7	-0.53	-1.76			A	lmo1605		DOWN
-0.3	-0.16	-0.04	-1.15			A	lmo1606	Unknown, similar to DNA translocase	DOWN
-0.17	-0.62	-1.66	-1.6			A	lmo1622	Unknown, similar to unknown proteins	DOWN
-0.78	-1.52	-2.27	-2.57	-0.48		A	lmo1625	unknown	DOWN
-0.19	-0.37		-1.79	-0.36		A	lmo1627		DOWN
-0.51	-1.06	-0.72	-0.53	0.55		A	lmo1636	Unknown, similar to similar to ABC transporter (ATP-binding protein)	DOWN
-0.45	-1.02	-1.35	-1.68			A	lmo1638	Unknown, similar to unknown proteins	DOWN
-2.49	-2.36	-2.65	-2.68	-0.59		A	lmo1639	Unknown, similar to dna-3-methyladenine glycosidase	DOWN
-1	-0.88	-1.42	-1.22	-0.31		A	lmo1640	Unknown	DOWN
	-0.19	-1.23	-2.3			A	lmo1642	Unknown, similar to putative sigma factor regulator	DOWN
-0.12	-0.33	-1.48	-2.32			A	lmo1643	Unknown	DOWN
	-0.44	-1.54		-0.31		A	lmo1644	Unknown, similar to SNF2-type helicase	DOWN
-0.4	-0.96	-1.34	-1.17	-0.44		A	lmo1657		DOWN
-0.45	-0.78	-1.22	-0.76			A	lmo1658		DOWN
	-0.11	-1.34	-1.81			A	lmo1660		DOWN
-0.5	-1.23	-2.04	-2.56			A	lmo1661	unknown, similar to conserved hypothetical proteins	DOWN
-0.29	-0.74	-1.61	-1.97			A	lmo1664		DOWN
-0.42	-0.55		1.37			A	lmo1665	unknown	UP
-1.36	-1.16	-1.71	-2.9	-0.68		A	lmo1666	unknown, peptidoglycan linked protein (LPxTG)	DOWN
	0.07	0.91	1.71			A	lmo1670	unknown, similar to conserved hypothetical proteins	UP
	-0.34	-1.13	-1.86			A	lmo1673		DOWN
-0.16	-0.55	-1.48	-2.06	0.67		A	lmo1674	unknown, similar to prolyl aminopetidases	DOWN
-0.23	-0.39	-1.38	-1.98	0.67		A	lmo1675		DOWN
-1.41	-2.44	-1.56	-1.17			A	lmo1677	unknown, similar to menaquinone biosynthesis proteins	DOWN
	0.82	1.41	0.92	0.73		A	lmo1679	unknown, similar to cystathionine beta-lyase	UP
-0.18	-0.61	-1.59	-2.28			A	lmo1688	unknown, similar to glucose 1-dehydrogenase	DOWN
-0.72	-1.16	-1.9	-1.65			A	lmo1689	unknown, similar to A/G-specific adenine glycosylase	DOWN
	1.39	1.15	1.08			A	lmo1690	unknown, similar to hypothetical proteins	UP
0.99	1.76	2.38	2.34	-0.82		A	lmo1694	unknown, similar to CDP-abequose synthase	UP
	-0.06	-0.99	-1.79			A	lmo1695	unknown, similar to putative membrane proteins	DOWN
-1.03	-1.5	-2.35	-2.31			A	lmo1696	unknown, similar to unknown proteins	DOWN
	-0.31	-1.07	-1.77	-1.2		A	lmo1700	unknown	DOWN
-0.18	-0.62	-1.09	-0.95			A	lmo1702	unknown, similar to glutathione transferase - fosfomycin resistance protein	DOWN
	0.08	-1.4	-2.39			A	lmo1712	unknown, similar to multidrug resistance protein, integral membrane protein	DOWN
	-0.97	-0.9	-1.1			A	lmo1714	unknown	DOWN
	-0.09	-0.81	-1.05			A	lmo1718	unknown, similar to putative outer surface protein	DOWN
	0.16	-0.56	-1			A	lmo1720	unknown, similar to phosphotransferase system (PTS) lichenan-specific enzyme IIB component	DOWN
-0.74	-1.53	-1.92	-1.78	-0.26		A	lmo1723	unknown	DOWN
-0.87	-1.89	-3.06				A	lmo1724	unknown, similar to ABC transporter, ATP-binding protein	DOWN
	0.2	0.85	1.96			A	lmo1726	unknown, similar to hypothetical proteins	UP
-0.16	-0.58	-1.09	-1.28	-0.28		A	lmo1735		DOWN
	-0.31	-1.71	-0.76			A	lmo1742		DOWN
-0.92	-2.33	-1.96	-0.7			A	lmo1744	Unknown, similar to unknown proteins	DOWN
-0.98	-1.6	-0.19	0.65			A	lmo1749	Unknown, similar to shikimate kinase	DOWN
-0.57	-1.13	-1.93	-2.24	-0.34		A	lmo1751	Unknown, similar to hypothetical RNA methyltransferase	DOWN
	-1.22	-1.74	-1.12			A	lmo1752	Unknown	DOWN
	0.18	-1.26	-2.03			A	lmo1754		DOWN
	-0.58	-1.71	-1.99			A	lmo1761	Unknown, similar to putative sodium-dependent transporter	DOWN
		-0.05	-1.45	0.54		A	lmo1764		DOWN
	0.05	-0.56	-1.49	0.72		A	lmo1765		DOWN
	-0.05	-1.17	-3.09	0.97		A	lmo1766		DOWN
		-1.37	-2.51	0.86		A	lmo1768		DOWN
	-0.72	-1.74	-1.91	0.87		A	lmo1769		DOWN
	-0.75	-1.12	-1	0.78		A	lmo1771	Unknown, similar to unknown protein	DOWN
	-0.53	-2.24	-1.47	1.31		A	lmo1772		DOWN
	-0.05	-0.24	1.24			A	lmo1773		UP
	-0.22		1.15	0.8		A	lmo1774		UP
-0.4	-1.17	-1.9	-1.05			A	lmo1778	Unknown, similar to ABC transporter (ATP-binding protein)	DOWN
	-0.2	-0.69	-1.9	-0.4		A	lmo1787		DOWN
1.06	1.88	2.51	2.18	-0.67		A	lmo1788	Unknown, similar to transcription regulator	UP
	1.15	1.87	2.02	-0.47		A	lmo1789	Unknown, weakly similar to Nad(P)h Oxidoreductase chain B	UP
	1.22	2.01	2.32			A	lmo1791	Unknown	UP
	1.27	1.72	1.53			A	lmo1792		UP
0.52	0.89	1.57	2.23			A	lmo1795	Unknown, similar to unknown proteins	UP
-0.21	-0.16	-0.16	-1.01	-0.54		A	lmo1797		DOWN
-0.42	-0.66	-1.18	-1.75			A	lmo1801		DOWN
-0.29	-0.51	-1.12	-1.82			A	lmo1802	Unknown, similar to unknown proteins	DOWN
-0.16	-0.29	-2.24	-3.07	0.6		A	lmo1804		DOWN
	0.02	-1.68		0.74		A	lmo1805		DOWN
-0.32	-0.63	-1.87	-1.98			A	lmo1812	Unknown, similar to L-serine dehydratase	DOWN
-0.28	-0.23	-1.22	-2.71			A	lmo1816		DOWN
	-0.19	-1.86	-2.43			A	lmo1817	Unknown, weakly similar to thiamin pyrophosphokinase	DOWN
	-0.46	-1.08	-0.99			A	lmo1819	Unknown, similar to unknown proteins	DOWN
	-0.01	-1.3	-1.1			A	lmo1822	Unknown, similar to RNA-binding Sun protein	DOWN
	0.03	-1.42	-1.41			A	lmo1823		DOWN
-0.29	-0.87	-1.59	-1.96			A	lmo1826	unknown	DOWN
-0.95	-1.49	-1.88	-2.01			A	lmo1827	unknown, similar to guanylate kinases	DOWN
-1.04	-1.62	-1.62	-2.06			A	lmo1828	unknown, similar to conserved hypothetical protein	DOWN
	0.86	1.37	1.67			A	lmo1830	unknown, similar to conserved hypotheticl proteins	UP
	0.22	-0.83	-2.17			A	lmo1836		DOWN
-0.14		-1.33	-1.25			A	lmo1839		DOWN
-0.87	-1.7	-2.54	-2.31			A	lmo1840		DOWN
	-0.45	-1.13	-1.54			A	lmo1845	unknown, similar to conserved hypothetical proteins	DOWN
	0.92	3.18	2.16			A	lmo1852	unknown, similar to putative mercuric ion binding proteins	UP
-0.2	1.53	3.01	2.41			A	lmo1853	unknown, similar to heavy metal-transporting ATPases	UP
	-0.08		1.02	0.69		A	lmo1863	unknown, similar to hypothetical proteins	UP
-0.33	-1.06	-1.68	-0.83			A	lmo1865	unknown, similar to conserved hypothetical proteins	DOWN
	-0.13	-1.18	-2.22	-0.47		A	lmo1869	unknown, similar to conserved hypothetical proteins, putative integral membrane protein	DOWN
-1.65		-1.75	-1.42			A	lmo1870	unknown, similar to alkaline phosphatase	DOWN
-0.83	-1.66	-2.09	-2.8	0.55		A	lmo1871	unknown, similar to phosphoglucomutases	DOWN
	-0.36	-2.09	-2.9			A	lmo1874	unknown, similar to thymidylate synthase	DOWN
	0.05	-0.71	-1.36			A	lmo1876	Unknown, similar to formyl-tetrahydrofolate synthetase C-terminal part	DOWN
-0.85	-1.57	-2.1	-2.34			A	lmo1878	unknown, similar o transcriptional regulators	DOWN
-0.36	-1	-1.22	-0.7			A	lmo1881	unknown, similar to 5 -3 exonuclease	DOWN
-0.22	-0.83	-1.53	-1.91			A	lmo1886	unknown, similar to probable thermostable carboxypeptidases	DOWN
-0.99	-1.59	-1.36	-1.14			A	lmo1891		DOWN
-0.8	-1.25	-1.26	-0.99			A	lmo1892		DOWN
	-0.3	-0.92	-1.56			A	lmo1897		DOWN
	0.04	-0.31	-1.63			A	lmo1899		DOWN
	-0.16	-0.61	-1.2	-0.32		A	lmo1903	unknown, similar to thioredoxin	DOWN
	0.09	-0.48	-1.52			A	lmo1905		DOWN
-0.24	-0.91	-1.25	-1			A	lmo1908	Unknown, similar to unknown proteins	DOWN
-2.29		-3.99	-4.32			A	lmo1911	Unknown, similar to unknown proteins (hypothetical sensory transduction histidine kinase)	DOWN
	-1.49	-1.74	-1.4			A	lmo1915	Unknown, similar to malolactic enzyme (malate dehydrogenase)	DOWN
	-0.21	-1.12	-2.07			A	lmo1916	Unknown, similar to peptidase	DOWN
-0.65	-1.5	-2.01	-2.42			A	lmo1920	Unknown, similar to unknown proteins	DOWN
	-0.23	-0.64	1.16			A	lmo1925		UP
-0.58	-0.85	-1.47				A	lmo1926	Unknown, similar to chorismate mutase	DOWN
	-0.07	-0.75	1.33			A	lmo1927		UP
-0.29	-0.72	-0.75	-2.26			A	lmo1930	Unknown, similar to heptaprenyl diphosphate synthase component II (menaquinone biosynthesis)	DOWN
-0.6	-0.55	-0.62	-1.46			A	lmo1931		DOWN
-0.93	-1.39	-1.02	-1.15			A	lmo1939		DOWN
-0.19	-0.4	-0.49	-1.27			A	lmo1942		DOWN
-0.62	-0.48		-1.15			A	lmo1943	Unknown, similar to unknown proteins	DOWN
-0.55	-0.85	-1.01	-1.87	-0.39		A	lmo1945	Unknown, similar to unknown protein	DOWN
		-1.04	-1.81	-0.55		A	lmo1949	Unknown, similar to unknown proteins	DOWN
-0.22	-0.61	-1.17	-1.02	-0.31		A	lmo1954		DOWN
-0.39	-0.97	-1.18	-0.54	-0.41		A	lmo1956		DOWN
-1.15	-1.85	-2.33		-0.63		A	lmo1957		DOWN
-0.36	-1.13	-1.22		-0.34		A	lmo1958		DOWN
0.6	1.35	1.37	1.29			A	lmo1963	Unknown, similar to unknown proteins	UP
-0.94	-1.17	-1.2	-1.43			A	lmo1965	Unknown, similar to unknown proteins	DOWN
-0.29	-0.86	-1.32	-1.67			A	lmo1976	Unknown, similar to oxidoreductase	DOWN
	-2.43	-2.2	-2.02			A	lmo1977	Unknown, similar to unknown proteins	DOWN
-0.86	-1.42	-0.98				A	lmo1981	Unknown, similar to unknown proteins	DOWN
-0.93	-1.57	-1.03	-0.45	-0.24		A	lmo1982	Unknown, similar to unknown proteins	DOWN
-0.44	-1.06	-1.36	-0.63	-0.38		A	lmo2004	Unknown, similar to transcription regulator GntR family	DOWN
	-0.24	-1.34	-1.86			A	lmo2019		DOWN
	-0.47	-1	-1.02			A	lmo2021	Unknown, similar to unknown protein	DOWN
0.58	1.12	0.74	0.46			A	lmo2031	Unknown, similar to unknown proteins	UP
-0.8	-1.53	-1.28	-1.33			A	lmo2033		DOWN
	-0.13	-0.85	-1.52			A	lmo2034		DOWN
	-0.04	-1.59	-2.3			A	lmo2035		DOWN
	-0.59	-1.43	-1.96			A	lmo2037		DOWN
	-0.85	-1.37	-1.93			A	lmo2038		DOWN
-0.18	-0.82	-1.5	-1.21			A	lmo2044	Unknown, similar to transporter binding proteins	DOWN
-1.25	-1.88	-2.51	-2.14	-0.61		A	lmo2046	Unknown, weakly similar to ketopantoate reductase involved in thiamin biosynthesis	DOWN
-0.75	-1.3	-2.46		-0.55		A	lmo2050	Unknown, similar to excinuclease ABC (subunit A)	DOWN
-0.62	-1.57	-2.48	-1.82			A	lmo2051	Unknown, weakly similar to proteases	DOWN
-0.79	-1.74	-2.42	-1.72			A	lmo2053	Unknown, similar to unknown proteins	DOWN
	-0.68	-1.04	-1.25			A	lmo2060	Unknown, similar to unknown protein	DOWN
-0.26	-1.25	-2.23	-1.73			A	lmo2061	Unknown, similar to unknown protein	DOWN
-1.04	-1.63	-1.08				A	lmo2062	Unknown, similar to copper export proteins	DOWN
1.62	2.82	3.19	2.8	-1.18		A	lmo2067	Unknown, similar to conjugated bile acid hydrolase	UP
0.99	1.13	0.92	0.48	-0.59		A	lmo2069		UP
-0.17	-0.45	-1.2	-1.48			A	lmo2070	Unknown, similar to unknown proteins	DOWN
	-0.48	-1.53	-1.02			A	lmo2074	Unknown, similar to unknown proteins	DOWN
-0.15	-0.25	-1.41	-1.38			A	lmo2075	Unknown, similar to glycoprotein endopeptidase	DOWN
-0.2	-0.62	-1.39	-1.58			A	lmo2076	Unknown, similar to ribosomal protein alanine acetyltransferase	DOWN
-0.29	-0.84	-1.52	-1.68			A	lmo2077	Unknown, similar to glycoprotease	DOWN
-0.66	-1.28	-1.75	-1.63			A	lmo2078	Unknown, similar to unknown proteins	DOWN
-0.42	-1.26	-1.49	-1.86	-0.66		A	lmo2079	unknown	DOWN
-0.53	-0.56	-1.39	-1.46			A	lmo2080	Unknown	DOWN
	0.07	-0.7	-1.82			A	lmo2081	Unknown, similar to unknown protein	DOWN
	-0.23	-0.99	-1.07			A	lmo2083	unknown	DOWN
	-1.35		-2.26	-0.42		A	lmo2086	Unknown, weakly similar to transcription regulators	DOWN
-0.32	-0.55	-1.23	-0.97	-0.47		A	lmo2100	Unknown, similar to transcriptional regulator (GntR family) and to aminotransferase (MocR-like)	DOWN
-1.36	-3.73	-2.72	-2.42	-0.39		A	lmo2104	Unknown	DOWN
0.95	0.78	1.06	0.18			A	lmo2106	Unknown, similar to unknown proteins	UP
-0.41	-1.33	-1.99	-2.12			A	lmo2118	Unknown, similar to phosphoglucomutase	DOWN
		1.46	1.57	-0.28		A	lmo2122	Unknown, similar to maltodextrose utilization protein MalA	UP
		0.7	0.51	1.26		A	lmo2127	Unknown	UP
	2.69	3.91	3.51			A	lmo2132	Unknown	UP
-0.3		1.15	1.41			A	lmo2136	Unknown, similar to PTS system, fructose-specific enzyme IIB component	UP
-0.37	-0.75	-0.98	-1.07			A	lmo2139	Unknown, similar to ABC transporter (ATP-binding protein)	DOWN
-0.38	-0.66	-0.98	-2.27			A	lmo2142	Unknown	DOWN
	-0.06	-1.01	-2.14			A	lmo2146	Unknown, similar to transcription regulator LysR family	DOWN
	0.2	-0.86	-1.27			A	lmo2148	Unknown, similar to unknown proteins	DOWN
1.06	2.27	2.81	3.24			A	lmo2158	unknown, similar to B. subtilis YwmG protein	UP
-1	-1.31		-1.38			A	lmo2164	Unknown, similar to transcriptional regulator (AraC/XylS family)	DOWN
-0.33	-0.72	-2.33	-1.62			A	lmo2165	Unknown, similar to transcription regulator CRP/FNR family	DOWN
-0.63	-1.02	-2.16	-1.6	0.52		A	lmo2166	Unknown	DOWN
-0.63	-1.39	-1.39	-0.58			A	lmo2167	Unknown, similar to unknown proteins	DOWN
	1.36	1.06		-0.49		A	lmo2174	Unknown, similar to unknown proteins	UP
-0.16	0.08	1.18	2.18			A	lmo2176	Unknown, similar to transcriptional regulator (tetR family)	UP
1.29	2.64	3.12	3.28	0.7		A	lmo2177	Unknown, similar to unknown protein	UP
		-0.22	-1.73	-0.45		A	lmo2192	Unknown, similar to oligopeptide ABC transporter (ATP-binding protein)	DOWN
	-0.17	-0.86	-1.87			A	lmo2194	Unknown, similar to oligopeptide ABC transporter (permease)	DOWN
	0.07	-0.67	-1.44			A	lmo2195	Unknown, similar to oligopeptide ABC transporter (permease)	DOWN
-0.29	-0.99	-1.4	-1.59	-0.35		A	lmo2197	Unknown	DOWN
	-0.12	-0.96	-1.01			A	lmo2198		DOWN
	-0.45	-1.06	-1.91			A	lmo2201	Unknown, similar to 3-oxoacyl-acyl-carrier protein synthase	DOWN
	0.04	-0.42	-1.08			A	lmo2203	Unknown, similar to N-acetylmuramoyl-L-alanine amidase and to internalin B	DOWN
-0.19	0.06		1.01	0.55		A	lmo2207	Unknown, similar to unknown protein	UP
	-0.12	-1.29	-2.4			A	lmo2211		DOWN
-0.83	-1.42	-1.71	-2.36			A	lmo2212		DOWN
-0.42	-0.59	0.07	1.03			A	lmo2217	Unknown, similar to unknown protein	UP
-0.57	-1.14	-1.81	-2.29	-0.29		A	lmo2218	Unknown	DOWN
	-0.01	0.62	1.07			A	lmo2222	Unknown, similar to unknown proteins	UP
-0.77	-1.47	-1.51	-1.54			A	lmo2229	Unknown, similar to penicillin-binding protein	DOWN
-0.3	-0.51	-1	-0.98			A	lmo2237	Unknown, similar to transport system permease protein	DOWN
-0.36	-0.52	-0.99	-1.33			A	lmo2239	Unknown	DOWN
-1.15	-2.04	-2.49	-2.74			A	lmo2240	Unknown, similar to ABC transporter (ATP-binding protein)	DOWN
-0.87	-2	-2.64	-2.38			A	lmo2241	Unknown, similar to transcriptional regulators (GntR family)	DOWN
0.9	1.42	0.96	1.59			A	lmo2242	Unknown, similar to O6-methylguanine-DNA methyltransferase	UP
	-0.44	-1.21	-0.81			A	lmo2244	Unknown, similar to putative ribosomal large subunit pseudouridine synthase	DOWN
	-0.5	-1.02	-2.4			A	lmo2249	Unknown, similar to low-affinity inorganic phosphate transporter	DOWN
		-0.1	-1.65	-0.48		A	lmo2250		DOWN
	0.68	0.94	1.41	-1.21		A	lmo2257	Unknown, hypothetical CDS	UP
-1.36	-1.5	-0.68	0.17			A	lmo2259	unknown, similar to phosphotransferase system (PTS) beta-glucoside-specific enzyme IIA	DOWN
-0.51	-0.9	-1.12		-0.27		A	lmo2261	Unknown, similar to unknown proteins	DOWN
	0	-0.65	-1.59	-0.31		A	lmo2264	Unknown, similar to unknown proteins	DOWN
	0.12	-0.51	-1.05			A	lmo2266	Unknown, similar to unknown proteins	DOWN
0.52	0.74	0.98	1.68	0.57		A	lmo2338		UP
		-0.51	-0.92	-1.05		A	lmo2347	Unknown, similar to amino acid ABC transporter (permease)	DOWN
	0.07	-0.66	-1.34	-0.32		A	lmo2351	Unknown, similar to NADH-dependent FMN reductase	DOWN
-0.22	-0.66	-1.42		-0.38		A	lmo2352	Unknown, similar to LysR family transcription regulator	DOWN
	1.16	1.82	1.67			A	lmo2357	Unknown, similar to unknown protein	UP
	1.74	1.92	1.93			A	lmo2358	Unknown, similar to N-acetylglucosamine-6-phosphate isomerase	UP
	-0.16	-0.48	-1.27			A	lmo2362	Unknown, similar to amino acid antiporter (acid resistance)	DOWN
0.61	1.08	0.8	0.5	0.52		A	lmo2370	Unknown, similar to aminotransferase	UP
-0.35	-0.9	-2.62	-2.83			A	lmo2371	Unknown, similar to putative ABC-transporter transmembrane subunit	DOWN
	-0.13	-0.99	-1.31			A	lmo2372	unknown, similar to ABC-transporter ATP binding proteins	DOWN
-0.3	-0.33	-1.74	-3.1	-0.31		A	lmo2379	unknown, similar to proteins involved in resistance to cholate and to NA(+) and in pH homeostasis	DOWN
-0.18	-0.12	-1.14	-1.93	-0.36		A	lmo2380	unknown, similar to proteins involved in resistance to cholate and to NA(+) and in pH homeostasis	DOWN
-0.38	-0.17	-0.9	-1.45	-0.32		A	lmo2382	unknown, similar to proteins involved in resistance to cholate and to NA(+) and in pH homeostasis	DOWN
0.87	1.57	1.83	2.1	-0.3		A	lmo2386	Unknown, similar to B. subtilis YuiD protein	UP
0.57	2.09	2.41	1.38			A	lmo2387	Unknown, conserved hypothetical protein	UP
	0.6	1.31	0.58	0.5		A	lmo2389	Unknown, similar to NADH dehydrogenase	UP
1.4	2.81	3.99	3.82			A	lmo2391	Unknown, conserved hypothetical protein similar to B. subtilis YhfK protein	UP
	0.08		2.2	0.63		A	lmo2397	Unknown, similar to NifU protein	UP
1.11	2.28	2.48	1.51			A	lmo2399	Unknown, similar to conserved hypothetical proteins	UP
	-1.28	-1.15	-1.64	-0.51		A	lmo2416	Unknown	DOWN
	-0.15	-0.89	-1.01			A	lmo2417	Unknown, conserved lipoprotein (putative ABC transporter binding protein)	DOWN
-0.62	-1.5	-1.87	-1.15	1.34		A	lmo2420	unknown	DOWN
-1	-1.27	-0.44	0.37			A	lmo2422	Unknown, similar to two-component response regulator	DOWN
-1.89	-3.52	-5.74		-0.28		A	lmo2423	Unknown, conserved hypothetical protein	DOWN
-1.44	-2.64	-4.01	-4.09			A	lmo2427	Unknown, similar to cell division proteins RodA, FtsW	DOWN
-1.3	-2.72	-3.85	-3.73			A	lmo2428	Unknown, similar to cell division proteins RodA, FtsW	DOWN
-0.44	-0.79	-1.17	-1.79			A	lmo2429	Unknown, similar to B. subtilis ferrichrome ABC transporter (ATP-binding protein) FhuC	DOWN
-0.8	-1.07	-1.59	-2.2			A	lmo2430	Unknown, similar to B. subtilis ferrichrome ABC transporter (permease) FhuG	DOWN
-0.4	-0.28	-0.72	-1.72			A	lmo2431	Unknown, similar to B. subtilis ferrichrome ABC transporter fhuD precursor (ferrichrome-binding protein)	DOWN
0.51	2.76	3.74	2.97			A	lmo2436	Unknown, similar to transcription antiterminator	UP
-0.29	-0.36	-0.2	1.29	-0.35		A	lmo2437	Unknown	UP
	-0.25	-1.01	-1.34			A	lmo2446	Unknown, similar to glycosidase	DOWN
-0.79	-1.54	-1.94	-1.56			A	lmo2450	Unknown, similar to carboxylesterase	DOWN
-0.21		0.95	1.24	0.73		A	lmo2452	Unknown, similar to carboxylesterase	UP
2.34	3.17	4.03	4.56	-0.58		A	lmo2454	Unknown	UP
	-0.22	-0.43	-1.22			A	lmo2458		DOWN
0.62	0.96	1.13	0.73			A	lmo2460	Unknown, similar to B. subtilis CggR hypothetical transcriptional regulator	UP
	-0.06	-1.06	-1.63			A	lmo2464	Unknown, similar to transcription regulator	DOWN
-0.34	-1.04	-1.6	-2.26			A	lmo2465	Unknown	DOWN
-0.7	-1.42	-1.73	-1.68			A	lmo2476	Unknown, similar to aldose 1-epimerase (mutarotase)	DOWN
-0.49	-1.04	-0.98	-0.69			A	lmo2477		DOWN
0.56	1.23	2.07	2.58	0.62		A	lmo2486	unknown	UP
0.92	1.42	2.63	3.4			A	lmo2487	Unknown, similar to B. subtilis YvlB protein	UP
	-0.04	-0.88	-1.82			A	lmo2488		DOWN
-0.18	-0.68	-1.35				A	lmo2491	Unknown	DOWN
-0.49	-1.1	-1.05				A	lmo2492	unknown	DOWN
-0.51	-1.18	-1.84	-1.96			A	lmo2499	Unknown, similar to phosphate ABC transporter (binding protein)	DOWN
	-0.3	-1.67	-2.37	-0.38		A	lmo2502	Unknown	DOWN
-0.17	-0.45	-0.78	-1.14			A	lmo2503	Unknown, similar to cardiolipin synthase	DOWN
-0.66	-1.33	-2.24	-2.75			A	lmo2505		DOWN
	-0.13	-1.54	-1.73			A	lmo2508	Unknown, similar to conserved hypothetical proteins	DOWN
	-0.42	-1.23	-1.36			A	lmo2509		DOWN
0.98	2.38	2.82	2.94	-0.41		A	lmo2511	Unknown, similar to conserved hypothetical proteins like to B. subtilis YvyD protein	UP
-0.26	-0.68	-1.62	-1.79			A	lmo2512		DOWN
-0.39	-1.07	-1.74	-1.75			A	lmo2516	Unknown, similar to conserved hypothetical proteins	DOWN
-0.24	-0.93	-1.64	-1.8			A	lmo2517	unknwon	DOWN
-1.21	-1.55	-0.93	0.17			A	lmo2518	Unknown, similar to B. subtilis putative transcriptional regulator LytR	DOWN
-0.3	-0.66	-1.13	-1.53	-0.61		A	lmo2519	Unknown, similar to B. subtilis TagO teichoic acid linkage unit synthesis protein	DOWN
	-0.63	-1.11	-1.31	-0.33		A	lmo2520	Unknwon, similar to B. subtilis O-succinylbenzoate-CoA synthase (MenC)	DOWN
-0.77	-1.22	-1.63	-1.97	-0.37		A	lmo2521	Unknown, similar to B. subtilis TagA protein involved in polyglycerol phosphate biosynthesis	DOWN
-0.78	-1.21		-3.03	3.85		A	lmo2522	Unknwon, similar to hypothetical cell wall binding protein from B. subtilis	DOWN
	-0.22	-1.31	-1.94	-0.54		A	lmo2524	Unknwon, similar to hydroxymyristoyl-(acyl carrier protein) dehydratase	DOWN
-0.21	-0.52	-1.26	-1.49	-0.3		A	lmo2525		DOWN
	-0.04	-0.12	-1.41			A	lmo2529		DOWN
0.49		-0.41	-1.67			A	lmo2530		DOWN
	0.13	-0.99	-2.29			A	lmo2533		DOWN
	0.17	-0.95	-2.08			A	lmo2536		DOWN
-0.3	-1.08	-2.66	-2.86			A	lmo2537	Unknwon, similar to UDP-N-acetylglucosamine 2-epimerase	DOWN
-0.96	-1.65	-2.49	-2.77			A	lmo2538		DOWN
-1.16	-2	-1.55	-0.6			A	lmo2539		DOWN
	-0.19	-1.53	-1.94			A	lmo2542	Unknown, similar to protoporphyrinogen oxidase	DOWN
	-0.49	-1.8	-2.72	-0.35		A	lmo2543		DOWN
-0.21	-1.1	-2.4	-2.71			A	lmo2544	Unknwon, similar to thymidine kinase	DOWN
	0.14	-1.5	-2.3	-0.44		A	lmo2545		DOWN
-0.36	-1.33	-1.91	-1.29			A	lmo2547		DOWN
	-0.09	-0.44	-1.42			A	lmo2548		DOWN
-0.46	-1.27	-2.12	-2.64			A	lmo2549		DOWN
-0.65	-1.1	-1.76	-1.69			A	lmo2551		DOWN
-0.51	-1.04	-1.45	-1.82			A	lmo2552		DOWN
-0.39	-0.96	-2.52	-2.87			A	lmo2553	Unknown, conserved hypothetical protein	DOWN
-0.62	-0.87	-1.89	-2.01			A	lmo2554	Unknown, similar to galactosyltransferase	DOWN
-0.2	-0.92	-1.89	-1.93			A	lmo2558		DOWN
-0.38	-1.38	-3.34	-5.06			A	lmo2559		DOWN
-0.25	-0.75	-1.76	-1.64			A	lmo2560	Unknown, similar to B. subtilis RNA polymerase delta subunit	DOWN
-0.96	-2.28	-3.34	-3.24			A	lmo2562	Unknwon	DOWN
-0.74	-1.34	-1.06	-1.27			A	lmo2563	Unknwon, conserved hypothetical protein	DOWN
-0.12	-0.38	-1.35	-1.1			A	lmo2565	Unknown, conserved hypothetical protein	DOWN
	-0.22	-1.52	-2.29	-1.37		A	lmo2569	Unknwon, similar to dipeptide ABC transporter (dipeptide-binding protein)	DOWN
	-0.56	-1.32	-1.01			A	lmo2590	Unknown, similar to ATP binding proteins	DOWN
0.49	0.78	0.84	1.48			A	lmo2592	Unknown, similar to oxidoreductase, aldo/keto reductase family	UP
-0.27	-0.54	-1.17	-2.17			A	lmo2596		DOWN
-0.46	-0.95	-1.32	-1.74			A	lmo2597		DOWN
	-0.27	-0.7	-1.21			A	lmo2598		DOWN
0.77	2.19	2.42	2.6			A	lmo2602	Unknown, conserved hypothetical protein	UP
-0.39	-0.69	-1.09	-1.83			A	lmo2605		DOWN
	-0.31	-1.52	-2.27			A	lmo2634	Unknown, similar to B. subtilis YbaF protein	DOWN
	-0.47	-0.87	-1.47	-0.42		A	lmo2641	Unknown, similar to heptaprenyl diphosphate synthase component II	DOWN
	0.97	1.33	1.41	0.54		A	lmo2652	Unknown, similar to transcriptional antiterminator	UP
0.64	0.89	1.03	0.93			A	lmo2679	Unknown, similar to the two components sensor protein kdpD	UP
	0.97	1.74	0.58			A	lmo2680		UP
1.07	1.86		-0.6			A	lmo2681		UP
-0.23	1.45	2.85	3.7	-0.33		A	lmo2697	unknown	UP
0.57	1.42	1.58	1.27			A	lmo2708	Unknown, similar to PTS system, cellobiose-specific enzyme IIC	UP
1.08	1.31	1.64	2.16			A	lmo2710	Unknown	UP
-0.36	-1.01	-0.51	0.23	0.77		A	lmo2711	unknown, similar to hypothetical proteins	DOWN
	-0.23	-1.02	0.66	0.6		A	lmo2719	Unknown, conserved hypothetical proteins	UP
-0.55		-1.79	-1.56			A	lmo2735	Unknown, similar to Sucrose phosphorylase	DOWN
	-0.18	-0.69	-1.11			A	lmo2737	Unknown, similar to transcriptional regulator (LacI family)	DOWN
	0.94	1.38	1.47			A	lmo2743	Unknown, similar to transaldolase	UP
	-0.25	-1.78	-2.12	-0.55		A	lmo2751	Unknown, similar to ABC transporter, ATP-binding protein	DOWN
	0.1	-1.08	-1.76	-0.34		A	lmo2752	Unknown, similar to ABC transporter, ATP-binding protein	DOWN
-1.28	-1.56		-2.14	1.26		A	lmo2753	Unknown	DOWN
-0.34	-0.58	-0.52	-1.39			A	lmo2754	Unknown, similar to D-alanyl-D-alanine carboxypeptidase (penicillin-binding protein 5)	DOWN
	-0.08	-0.09	0.24	1.21		A	lmo2756		UP
	-0.73	-2.52	-1.85	0.9		A	lmo2757	Unknown, similar to ATP-dependent DNA helicases	DOWN
	-1.85		-1.16	-0.52		A	lmo2762	Unknown, similar to PTS cellobiose-specific enzyme IIB	DOWN
	-0.12	-0.42	-1.85			A	lmo2765	Unknown, similar to PTS cellobiose-specific enzyme IIA	DOWN
-1.74	-2.05	-2.28	-2.16			A	lmo2770	Unknown, similar to gamma-glutamylcysteine synthetase (for the N_terminal part) and to cyanophycin synthetase (C-terminal part)	DOWN
	-0.53		-1.5	-0.79		A	lmo2774	Unknwon, similar to ABC transporter, ATP-binding protein	DOWN
-1.17	-1.73	-1.88				A	lmo2779	Unknown, similar to probable GTP-binding protein	DOWN
-0.25	-0.92	-1.96	-2.22			A	lmo2783	Unknown, similar to cellobiose phosphotransferase system enzyme IIC	DOWN
-0.19	-0.78	-1.44	-0.84	-0.32		A	lmo2793	Unknown	DOWN
	-0.79	-1.69	-1.4			A	lmo2794	Unknown, highly similar to B. subtilis DNA-binding protein Spo0J-like homolog YyaA	DOWN
-0.48	-0.83	-1.02	-0.59			A	lmo2801	Unknown, similar to a putative N-acetylmannosamine-6-phosphate epimerase	DOWN
	-0.08	-0.67	-1.11			A	lmo2809	Unknown, hypothetical secreted protein	DOWN
-0.37	-0.89	-0.99	-1.39			A	lmo2812	unknown, similar to D-alanyl-D-alanine carboxypeptidase	DOWN
	1.87	2.24	1.46			A	lmo2817	unknown, similar to peptidases	UP
	2.45	3.82	3.91			A	lmo2818	Unknown, similar to transmembrane efflux protein	UP
5.48	6.14		4.71			A	lmo2820	Unknown, amino-terminal domain similar to transcription regulators	UP
-0.53	-1.22	-1.21	-1.02			A	lmo2824	unknown, similar to D-3-phosphoglycerate dehydrogenase	DOWN
-0.26	-0.57		-1.29	-0.3		A	lmo2843	unknown	DOWN
-0.51	-1.29	-1.44	-1.57			A	lmo2844	Unknown, similar to unknown proteins	DOWN
	0.2		0.89	1.03		A	lmo2845	unknown, similar to transmembrane efflux proteins	UP
	-0.26	-1.02	-1.02			A	lmo2848	unknown, highly similar to L-rhamnose isomerase	DOWN
-0.18	-0.19	-1.26	-2.11	-0.34		A	lmo2854	Unknown, highly similar to B. subtilis SpoIIIJ protein	DOWN
-0.53	-0.61	-1.72	-3.52			A	lmo2855		DOWN
-0.65	-0.85	-1.24	-1.37	-0.39		A	lmo2856		DOWN
-1.58	-2.23	-2.41	-2.12	0.54		A	lmo2857	hypothetical protein	DOWN
15min	30min	60min	120min	adapt.	temp. shift	Id	LmoNr.	Function
		1.02	2.07	0.48		B	lmo0011	unknown, similar to mevalonate diphosphate decarboxylase	UP
1.64		1.54	2.16	1.55		B	lmo0013	QoxA, AA3-600 quinol oxidase subunit II	UP
	1.07		1.08	0.84		B	lmo0015	QoxC, AA3-600 quinol oxidase subunit III	UP
1.18		0.64	0.7			B	lmo0025	Unknown, similar to phosphoheptose isomerase	UP
		1.04	0.59	0.42		B	lmo0067	Unknown, similar to dinitrogenase reductase ADP-ribosylation system	UP
	-1.66	-2.73	-2.04	1.15		B	lmo0099	unknown	DOWN
	1.57	1.96	2.19			B	lmo0101	Unknwon, similar to transcription regulator	UP
-0.73	-0.93	-1.15	-1.18	-0.87		B	lmo0145	hypothetical protein	DOWN
		0.89	1.19	0.46		B	lmo0153	Unknown, similar to a probable high-affinity zinc ABC transporter (Zn(II)-binding lipoprotein)	UP
1.66	1.49	1.82	2.46	0.89		B	lmo0189	Unknwon, highly similar to B. subtilis Veg protein	UP
		1.2	1.11	0.32		B	lmo0198	GcaD, highly similar to UDP-N-acetylglucosamine pyrophosphorylase	UP
		1.77	1.46	0.3		B	lmo0224	Sul, highly similar to dihydropteroate synthases	UP
1.44	3.26	2.57	1.03	0.84		B	lmo0232	ClpC, endopeptidase Clp ATP-binding chain C	UP
		0.85	1.07	0.61		B	lmo0246	NusG, transcription antitermination factor	UP
		-1.49	-2.4	-0.79		B	lmo0251	RplL, ribosomal protein L12	DOWN
-0.83		-1.41	-2.12			B	lmo0254	Unknown	DOWN
-0.69	-1.45	-1.17				B	lmo0256	Unknown, conserved hypothetical protein	DOWN
-0.79		-1.24	-1.23			B	lmo0257	Unknown, similar to unknown protein	DOWN
-0.76		0.99	2.29			B	lmo0261	Unknown, similar to phospho-beta-glucosidase	UP
		-0.9	-1.92	-0.74		B	lmo0273	Unknown	DOWN
-1.62	-1.79		-0.93	-1.22		B	lmo0280	Unknown, highly similar to anaerobic ribonucleotide reductase activator protein	DOWN
	1.32	2.33	2.4	0.8		B	lmo0304	Unknown	UP
	0.91	1.28	1.23	1.07		B	lmo0379	Unknown	UP
		0.88	0.47	1.03		B	lmo0387	Unknown, similar to B. subtilis YhdG protein	UP
-0.72	-1.1	-1.25	-1.58			B	lmo0391	Unknown	DOWN
-1.3	-1.04	-1.39	-1.56			B	lmo0392	Unknown, highly similar to B. subtilis YqfA protein	DOWN
	-1.29	-1.62	-1.61	-0.78		B	lmo0393	Unknown	DOWN
-0.73		1.05	1	0.59		B	lmo0397	Unknown, similar to unknown proteins	UP
-0.94		-1.11	-0.99			B	lmo0401	Unknown, highly similar to E. col YbgG protein, a putative sugar hydrolase	DOWN
0.7			-1.22	0.97		B	lmo0406	Unknown, similar to B. subtilis YyaH protein	UP
-0.82			-2.53	-3.11		B	lmo0412	Unknown	DOWN
-1.99	-1.86	-1.39	-1.64	-1.13		B	lmo0414	Unknown, conserved membrane protein	DOWN
	-1.73	-2.98	-1.79			B	lmo0428	Unknown, similar to PTS fructose-specific enzyme IIC component	DOWN
		1.07	1.03	0.66		B	lmo0453	Unknown, conserved hypothetical proteins	UP
		1.42	1.49	1.1		B	lmo0454	Unknown, conserved hypothetical protein similar to B. subtilis YeaC	UP
0.96	1.43	1.52	1.06	1.13		B	lmo0479	Unknown, putative secreted protein	UP
	1.53	2.07	1.79	1.89		B	lmo0481	Unknown, similar to unknown proteins	UP
0.74	0.85	1.27	1.72	1.51		B	lmo0486	RpmF, ribosomal protein L32	UP
	-1.12	-1.14	-1.54	-0.7		B	lmo0488	Unknown, similar to transcriptional regulator (LysR family)	DOWN
	-2.33	-2.02	-1.48			B	lmo0534	Unknown, similar to unknown proteins	DOWN
-1.95	-1.45	-1.5	-1.38			B	lmo0536	Unknown, similar to 6-phospho-beta-glucosidase	DOWN
-0.92		-1.08	-1.04	-0.96		B	lmo0552	Unknown, similar to unknown protein	DOWN
0.86			-1.62	2.08		B	lmo0554	Unknown, similar to NADH-dependent butanol dehydrogenase	UP
0.94	1.23	1.16		1.41		B	lmo0555	Unknown, similar to di-tripeptide transporter	UP
	-1.32	-0.94	-0.63			B	lmo0557	Unknown, similar to phosphoglycerate mutase	DOWN
-0.99	-1.03		-1.07	0.76		B	lmo0558	Unknown, conserved hypothetical protein	DOWN
1.02	1.21	1.6	1.7			B	lmo0575	Unknown, similar to transcription regulator GntR family	UP
	1.98	2.58	2.37			B	lmo0589	Unknown	UP
	2.1	2.33	2.55			B	lmo0590	Unknown, similar to a fusion of two types of conserved hypothetical proteinconserved hypothetical	UP
	1.16	1.84	1.4	1.23		B	lmo0591	Unknown, similar to unknown membrane proteins	UP
		0.91	1.04	1.11		B	lmo0592	Unknown	UP
	1.17	1.37		1.69		B	lmo0606	Unknown, similar to transcription regulator MarR family	UP
		0.49	1.26	0.44		B	lmo0607	Unknown, similar to ABC transporter, ATP-binding protein	UP
1.19	1.67	1.27	2.25	1.07		B	lmo0608	Unknown, similar to ABC transporter, ATP-binding protein	UP
		2.44	2.32	0.78		B	lmo0612	Unknown, similar to transcription regulator MarR family	UP
		-1.16	-1.46	0.41		B	lmo0642	Unknown	DOWN
0.73	0.99	1.33	1.24			B	lmo0653	Unknown	UP
	2.16	2.74	3.29	1.62		B	lmo0667	Unknown, similar to ABC transporter (ATP-binding protein)	UP
		2.61	3.06	1.36		B	lmo0668	Unknown, similar to putative ABC transporter, permease protein	UP
-1.3	-1.08	-0.83	-0.6			B	lmo0675		DOWN
	-1.58	-1.98	-1.85	-1.56		B	lmo0697	Unknown, similar to flagellar hook protein FlgE	DOWN
2.55	2.63	2.55	2.1	3.41		B	lmo0722	Unknown, similar to pyruvate oxidase	UP
1.1	1.21	1.32		1.82		B	lmo0723	Unknown, similar to metyl-accepting chemotaxis protein	UP
-0.86	-0.96	-1.17		0.4		B	lmo0745	Unknown	DOWN
1.37	1.31	0.97	1.25			B	lmo0763	Unknown, similar to unknown proteins	UP
	0.91	1.43	1.69			B	lmo0778	Unknown	UP
-0.69	-1.29	-1.4	-1.39	-1.35		B	lmo0789	Unknown, similar to conserved hypothetical proteins	DOWN
4.89	3.67	2.43	2.34	0.93		B	lmo0793	Unknown, similar to conserved hypothetical protein	UP
	0.99	1.01	1.41			B	lmo0804	Unknown	UP
		1.49	1.25	1.31		B	lmo0812	unknown	UP
	-2.26	-3.08	-3.12			B	lmo0814	unknown, similar to oxidoreductases	DOWN
-0.93	-1.08	-1.15	-1.2			B	lmo0838	UhpT, highly similar to hexose phosphate transport protein	DOWN
		0.95	1.24	0.9		B	lmo0857	unknown, similar to carboxylesterase	UP
0.53		0.4	1.36			B	lmo0865	Unknown, similar to phosphomannomutase	UP
1.29	1.25	0.94	1.01	0.9		B	lmo0878	unknown, similar to oxidoreductases	UP
	1.17	1.18	0.6			B	lmo0899	unknown, similar to B. subtilis YdcK protein	UP
		1.19	1.24	0.44		B	lmo0901	unknown, similar to PTS system, cellobiose-specific IIC component	UP
-0.91	-1.33	-0.97				B	lmo0916	Unknown, similar to phosphotransferase system enzyme IIA	DOWN
1.07	1.65	2.08	1.45	0.91		B	lmo0958	unknown, similar to transcription regulator (GntR family)	UP
	-1.66	-2.92	-1.98			B	lmo0959	unknown, similar to undacaprenyl-phosphate N-acetylglucosaminyltransferase	DOWN
2.93	2.74	2.34	1.21	0.88		B	lmo0960	unknown, similar to proteases	UP
-0.71	-1.11	-0.85	-1.01			B	lmo0961	similar to proteases	DOWN
	1.67	2.6	2.72	1.1		B	lmo0977	unknown, similar to B. subtilis YjcH protein	UP
		0.97	1.48	1.07		B	lmo0984	unknown, weakly similar to two-component response regulator	UP
-0.76	-0.94		-1.1	-0.81		B	lmo0985	unknown	DOWN
2.95	2.5	2.27	1.92	0.86		B	lmo0998	unknown, similar to hypothetical protein	UP
3.79	3.19		3.01			B	lmo1002	PtsH, PTS phosphocarrier protein Hpr (histidine containing protein)	UP
1.77			0.47	0.4		B	lmo1012	unknown, similar to N-acyl-L-amino acid amidohydrolases	UP
-0.51		1.01	1.02			B	lmo1027	unknown, similar to conserved hypothetical proteins (in particular B. subtilis YkqC)	UP
-0.47		-1.09	-1.48	-1.32		B	lmo1036	unknown	DOWN
-0.66		-1.66	-1.52			B	lmo1041	unknown, similar to molybdate ABC transporter binding protein	DOWN
0.74	1.29	0.99	0.86	0.55		B	lmo1051	unknown, similar to formylmethionine deformylase and to B. subtilis YkrB protein	UP
	1.09	1.58	1.35	0.57		B	lmo1053	PdhB, highly similar to pyruvate dehydrogenase (E1 beta subunit)	UP
	0.96	1.47	1.08	0.78		B	lmo1054	PdhC, highly similar to pyruvate dehydrogenase (dihydrolipoamide acetyltransferase E2 subunit)	UP
		1.04	1.22	0.39		B	lmo1056	unknown	UP
0.7	1.16	1.15	2.01	0.92		B	lmo1057	unknown, similar to L-lactate dehydrogenase	UP
0.76	1.31	1.4	2.37	0.9		B	lmo1058	unknown, similar to B. subtilis YktA protein	UP
		1.23	1.74	0.77		B	lmo1060	unknown, similar to transcription response regulator	UP
	0.9	1.26	1.27			B	lmo1125	unknown	UP
	-1.39	-2.12	-1.51	-0.65		B	lmo1149	unknown, similar to alpha-ribazole-5 -phosphatase	DOWN
-1.31	-1.7	-1.83	-1.92			B	lmo1170	unknown, similar to Salmonella enterica PduX protein	DOWN
	1.08	0.74	0.84			B	lmo1181	unknown, similar to cobalamin adenosyl transferase	UP
1.37		0.75	0.48			B	lmo1229	unknown, similar to B. subtilis YshA protein	UP
1.43	1.87	2.32	2.9	1.25		B	lmo1233		UP
	2.54	2.87	3.77	1.44		B	lmo1246	Unknown, similar to ATP-dependent RNA helicase (DEAD motif)	UP
		1.46	2.5	0.94		B	lmo1247	unknown	UP
-1.31	-1.65	-3.29	-3.73			B	lmo1254	Unknown, similar to alpha,alpha-phosphotrehalase	DOWN
-0.41		-1.05	-1.11			B	lmo1255	Unknown, similar to PTS system trehalose specific enzyme IIBC	DOWN
		-1.07	-2.28	-4.63		B	lmo1257	unknown	DOWN
1.8	1.51	1.55	1.31	0.52		B	lmo1265	unknown, weakly similar to oligopeptide ABC transporter AppA (binding protein)	UP
0.55	0.96	1.46	1.83	0.46		B	lmo1268		UP
	1.27	1.71	1.84	0.98		B	lmo1270	Unknown, similar to signal peptidase I	UP
		0.66	1.31	0.5		B	lmo1272	unknown, conserved hypothetical protein similar to B. subtilis YlqF protein	UP
	0.95	1.21	1.88	1.16		B	lmo1283	Unknown, similar to Lactococcus lactis LacX protein	UP
	1.3	1.2	1.48	1.43		B	lmo1288	Unknown, similar to internalin proteins, putative peptidoglycan bound protein (LPXTG motif)	UP
		2	2.03	0.94		B	lmo1292		UP
-0.63		-1.68	-0.97			B	lmo1351	unknown	DOWN
		1.06	1.43	0.77		B	lmo1365		UP
		1.08	1.71	0.91		B	lmo1392	Unknown, similar to putative proteases	UP
-1.79			-1.04	0.43		B	lmo1400	Unknown, similar to N-acetyltransferase	DOWN
	1.21	1.24	1.22			B	lmo1424	Unknown, similar to manganese transport proteins NRAMP	UP
	0.91	0.97	0.97	1.01		B	lmo1425		UP
	1.09	1.08		2.23		B	lmo1428		UP
	1.23	1.15	1.8			B	lmo1438	unknown, similar to penicillin-binding protein	UP
		1.33	1.45	1		B	lmo1439		UP
	1.81	1.44	0.94			B	lmo1474		UP
1.68	1.38	1.16	1.05			B	lmo1475		UP
	1.29	1.44	1.28			B	lmo1501	Unknown, similar to unknown proteins	UP
	1.52	1.5	1.3			B	lmo1507	Unknown, similar to two-component response regulators	UP
		1.38	1.68	0.93		B	lmo1513	Unknown, similar to iron-sulfur cofactor synthesis protein	UP
-0.46	-1.22	-1.33	-0.87			B	lmo1541	Unknown, similar to unknown protein	DOWN
	-1.3	-1.28	-0.86			B	lmo1542		DOWN
		1.1	0.69	0.49		B	lmo1565		UP
	1.84	2.73	2.44	1.14		B	lmo1569	Unknown, similar to unknown proteins	UP
0.48			1.13	0.86		B	lmo1577	Unknown, similar to unknown proteins	UP
0.96	1.03	1.45	1.27	0.88		B	lmo1595	Unknown, similar to unknown protein	UP
0.68		1.37	0.68	0.69		B	lmo1599		UP
	1.16	1.37	0.91	0.65		B	lmo1601	Unknown, similar to general stress protein	UP
		1.47	1.45	0.72		B	lmo1609	Unknown, similar to thioredoxin	UP
		1.19	1.35	0.4		B	lmo1613	Unknown, similar to unknown proteins	UP
2.31			-0.87	0.6		B	lmo1626		UP
-1.15	-1.15		-1.47	-1.28		B	lmo1629		DOWN
0.81		-1.95	-3.1	-1.6		B	lmo1634	Unknown, similar to Alcohol-acetaldehyde dehydrogenase	DOWN
1.51	1.32	0.81	0.36	0.59		B	lmo1646	unknown, similar to putative exonucleases SbcD	UP
	1.12	1.49	1.91	1.5		B	lmo1676		UP
0.53	2.37	2.06	0.49			B	lmo1681	unknown, similar to cobalamin-independent methionine synthase	UP
0.36		1.13	1.16	0.48		B	lmo1691	unknown, similar to deoxyuridine triphosphate nucleotidohydrolases	UP
	0.87		1.06	0.55		B	lmo1693	unknown, similar to hypothetical proteins	UP
1.35	1.02	0.65	0.79	0.8		B	lmo1706	unknown, similar to transport proteins	UP
1.12	1.56	2.84	2.28			B	lmo1736	Unknown, similar to unknown proteins	UP
0.42	0.91	2.77	1.6			B	lmo1739	Unknown, similar to amino acid (glutamine) ABC transporter (ATP-binding protein)	UP
-0.93		0.67	1.07	0.76		B	lmo1753	Unknown, similar to unknown protein	UP
-1.09			0.4	0.34		B	lmo1760	Unknown, similar to unknown protein	DOWN
	1.31	1.75	2.38			B	lmo1763	Unknown, similar to unknown protein	UP
-0.47		-1.83	-2.2			B	lmo1784		DOWN
	0.99	0.88	1.17	0.42		B	lmo1829	unknown, similar to fibronectin binding proteins	UP
	-1.59	-1.6	-1.7	-1.18		B	lmo1831		DOWN
	-2.1	-1.65	-1.79	-0.7		B	lmo1832		DOWN
		0.79	1.02	0.74		B	lmo1840		UP
-1.45		-1.38	-1.22			B	lmo1846	unknown, similar to conserved hypothetical proteins	DOWN
		0.94	1.16	0.68		B	lmo1862	unknown, similar to hypothetical proteins	UP
-1.17		-1.5	-1.9			B	lmo1868	unknown, similar to conserved hypothetical proteins	DOWN
	-0.91	-1.38	-1.83			B	lmo1879		DOWN
	1.14	0.98	0.42	0.97		B	lmo1887	unknown, similar to conserved hypothetical proteins	UP
	1.07	1.1	1.14	0.48		B	lmo1888	unknown, similar to hypothetical proteins	UP
		0.99	1.22	0.43		B	lmo1889	unknown, similar to conserved hypothetical proteins	UP
	1.43	1.92	2.28	0.79		B	lmo1890	unknown, similar to conserved hypothetical proteins	UP
0.88	1.14	1.18	1.08			B	lmo1895		UP
0.77		1.02	1.54			B	lmo1901		UP
0.73		1.29	1.29			B	lmo1902		UP
1.26	0.94		0.31			B	lmo1912	Unknown, similar to unknown proteins (hypothetical sensory transduction histidine kinase)	UP
		0.77	1.12	0.63		B	lmo1922	Unknown, similar to unknown proteins	UP
0.59		0.82	1.19			B	lmo1946	Unknown, similar to similar to acyl-CoA hydrolase	UP
-0.52	-0.78	-1.49	-0.86			B	lmo1955	Unknown, similar to integrase/recombinase	DOWN
0.65		0.84	1.17			B	lmo1961	Unknown, similar to oxidoreductases	UP
	1.31	1.57	1.65	1		B	lmo1978	Unknown, similar to glucose-6-phosphate 1-dehydrogenase	UP
	-1.64	-4.56	-4.41			B	lmo2000	Unknown, similar to PTS mannose-specific enzyme IID component	DOWN
-1.89	-2.55	-5.55	-4.6			B	lmo2001	Unknown, similar to PTS mannose-specific enzyme IIC component	DOWN
	-3.61	-5.42	-5.52			B	lmo2003	Unknown, similar to transcription regulator GntR family	DOWN
-1.23	-1.09	-0.88	-0.89	-0.88		B	lmo2004	Unknown, similar to transcription regulator GntR family	DOWN
2.1	2.1	1.94	2.09	0.7		B	lmo2028	Unknown, similar to unknown proteins	UP
	-1.29	-1.45	-1.28			B	lmo2049	Unknown, similar to unknown proteins	DOWN
1.26	1.86	2.56	2.65	0.98		B	lmo2057		UP
1.01	1.13	1.19	1.27	1.24		B	lmo2064	Unknown, similar to large conductance mechanosensitive channel protein	UP
		0.76	1.51	0.77		B	lmo2078	Unknown, similar to unknown proteins	UP
	3.01	3.22	3.42			B	lmo2090		UP
		0.66	1.02	0.4		B	lmo2107	Unknown, similar to transcriptional regulator (DeoR family)	UP
-0.47	-1.43	-2.42	-2.55	-2.6		B	lmo2124	Unknown, similar to maltodextrin ABC-transport system (permease)	DOWN
1.25			0.8	0.46		B	lmo2154	Unknown, similar to ribonucleoside-diphosphate reductase, subunit beta	UP
	-1.01	-0.82	0.38			B	lmo2163	Unknown, similar to oxidoreductase	DOWN
		1.37	1.67	1.05		B	lmo2167	Unknown, similar to unknown proteins	UP
-0.84	-1.28	-1.27	-0.97			B	lmo2170	Unknown, similar to unknown proteins	DOWN
	1.48	3.34	2.53			B	lmo2178	Unknown, putative peptidoglycan bound protein (LPXTG motif)	UP
0.48	1.28	1.94	1.81	1.15		B	lmo2188	Unknown, similar to oligoendopeptidase	UP
		1.15	1.73	0.9		B	lmo2189	Unknown, similar to a putative competence protein from streptococcus pneumoniae	UP
0.85	0.91	1.18	1.09	0.57		B	lmo2204	Unknown, similar to unknown protein	UP
	1.43	0.84	1.27	1.12		B	lmo2209	Unknown	UP
		1.18	1.46	1.03		B	lmo2224	Unknown, similar to unknown proteins	UP
	1.7	1.88	1.41	0.89		B	lmo2232	Unknown, similar to unknown proteins	UP
	1.16	1.57	1.9			B	lmo2238	Unknown, similar to transport system permease protein	UP
	1.22	1.03	1.03			B	lmo2250		UP
		1.32	1.86	0.72		B	lmo2298	Protein gp4 [Bacteriophage A118]	UP
		1.02	1.37	1		B	lmo2308	unknown, similar to single-stranded DNA-binding protein	UP
	1.15	1.13	0.91			B	lmo2321		UP
	-1.48	-2.54	-2.56			B	lmo2336		DOWN
-0.79	-2.28	-2.05	-2.62			B	lmo2341	Unknown, similar to carbohydrate kinases	DOWN
-0.85	-1.14	-1.3	-1.18	-0.61		B	lmo2364	Hypothetical protein	DOWN
-1.23		-1.35	-2.12			B	lmo2367		DOWN
		1.03	1.24	0.76		B	lmo2376	Unknown, similar to peptidyl-prolyl cis-trans isomerase	UP
0.54		-0.91	-1.13			B	lmo2405	Unknown	DOWN
		1.18	1.57	0.9		B	lmo2424	Unknown, similar to thioredoxin	UP
		0.84	1.62	0.57		B	lmo2450	Unknown, similar to carboxylesterase	UP
		-1.12	-1.59	-0.76		B	lmo2457		DOWN
1			-1.54	-0.58		B	lmo2459		DOWN
0.51		-1.26	-1.71			B	lmo2460	Unknown, similar to B. subtilis CggR hypothetical transcriptional regulator	DOWN
		0.98	1.61	1		B	lmo2471	Unknwon, similar to NADH oxidase	UP
		1.19	1.75	0.89		B	lmo2472	Unknown, conserved hypothetical protein	UP
2.36		2.77	2.61	1.15		B	lmo2478		UP
		1.24	0.95	0.35		B	lmo2489		UP
		1.8	1.22	0.83		B	lmo2491	Unknown	UP
		0.9	1.4	0.78		B	lmo2526		UP
	2.03	2.53	2.63	1.3		B	lmo2527	Unknown, similar to B. subtilis YwzB protein	UP
	-0.92	-1.1		-0.58		B	lmo2531		DOWN
	1.73	2.09	2.49			B	lmo2557	Unknown, conserved hypothetical protein	UP
1.21	2.05	2.17	1.56	0.72		B	lmo2580	Unknwon, similar to ABC transporter, ATP-binding protein	UP
-0.46		-1.05	-0.92			B	lmo2589	Unknwon, similar to transcription regulator TetR/AcrR family	DOWN
		2.42	3.08	1.54		B	lmo2593	Unknown, similar to transcription regulators (MerR family)	UP
-0.45	-0.98	-1.62	-1.37			B	lmo2609		DOWN
	-0.87	-1.22	-2.46	-0.71		B	lmo2612		DOWN
	-1.22	-2.54	-2.49			B	lmo2613		DOWN
	-1.32	-2.82	-3.03	-0.6		B	lmo2614		DOWN
	-1.55	-2.87	-2.57	-0.78		B	lmo2615		DOWN
	-1.18	-2.66	-3	-0.66		B	lmo2616		DOWN
	-1.12	-2.61	-2.72	-1.03		B	lmo2617		DOWN
	-1.56	-3.51	-2.84	-0.83		B	lmo2618		DOWN
	-1.47	-3.38	-3.03	-1.02		B	lmo2619		DOWN
	-1.58	-3.25	-3.38	-0.76		B	lmo2625		DOWN
		-1.07	-1.59	-0.84		B	lmo2638	Unknown, similar to NADH dehydrogenase	DOWN
0.73	1.16	1.27	1.28	0.54		B	lmo2643	RpmF, Unknown	UP
	-2.01	-2.67	-2.13			B	lmo2651	Unknwon, similar to mannitol-specific PTS enzyme IIA component	DOWN
	-1.19	-2.72	-1.83	-0.66		B	lmo2654		DOWN
-0.83	-1	-1.31	-1.75			B	lmo2689	Unknown, highly similar to Mg2+ transport ATPase	DOWN
	1.35	1.45	1.97	0.52		B	lmo2692	Unknown	UP
-0.94	-1.1		-1.63			B	lmo2700	Unknown, similar to aldo/keto reductase	DOWN
		1.21	1.36	0.56		B	lmo2701	unknown, similar to B. subtilis YaaL protein	UP
		1.77	2.05	0.8		B	lmo2714	Unknown, peptidoglycan anchored protein (LPXTG motif)	UP
		-1.29	-0.83	-0.58		B	lmo2716		DOWN
		-0.84	-0.7	-1.81		B	lmo2720	Unknown, similar to acetate-CoA ligase	DOWN
	2.33	2.05	1.5			B	lmo2739	unknown, similar to regulatory proteins of the SIR2 family	UP
		1.82	2.12	0.73		B	lmo2769	Unknown, similar to ABC transporter, ATP-binding protein	UP
	1.55	1.32	1.48			B	lmo2784	Unknown, similar to lichenan operon transcription antiterminator licR	UP
-0.8		0.83	1.15			B	lmo2790		UP
2.37		0.88	1.17			B	lmo2791		UP
3.33	1.42	0.67				B	lmo2813	Unknown	UP
15min	30min	60min	120min	Adapt.	temp. shift	Id*	LmoNr.	Function
					2.03	C	lmo0002	DnaN, DNA polymerase III, beta chain	UP
					1.53	C	lmo0021	Unknown, similar to PTS system, fructose-specific IIA component	UP
					-1.34	C	lmo0032	Unknown, similar to xylose repressor	DOWN
					1.13	C	lmo0043	Unknown, similar to arginine deiminase	UP
					-2.39	C	lmo0094	unknown	DOWN
					-3.4	C	lmo0098	Unknown, similar to PTS system mannose-specific, factor IID	DOWN
					2.71	C	lmo0099	unknown	UP
					-1.38	C	lmo0100	Unknwon	DOWN
					-2.72	C	lmo0102	Unknwon	DOWN
					-2.46	C	lmo0104	Unknwon	DOWN
					2.16	C	lmo0106	Unknown, similar to transcription regulator	UP
					1.13	C	lmo0113	Unknwon, similar to protein gp35 from Bacteriophage A118	UP
					-3.07	C	lmo0118	LmaA, antigen A	DOWN
					1.93	C	lmo0119	Unknwon	UP
					-2.97	C	lmo0120	unknown	DOWN
					2.09	C	lmo0121	unknown, similar to bacteriophage minor tail proteins	UP
					-2.69	C	lmo0122	Unknown, similar to phage proteins	DOWN
					-3.8	C	lmo0124	Unknown	DOWN
					-3.19	C	lmo0126	Unknwon	DOWN
					-2.92	C	lmo0128	Unknwon, similar to a protein from Bacteriophage phi-105 (ORF 45)	DOWN
					-3.2	C	lmo0130	Unknwon, similar to 5 -nucleotidase, putative peptidoglycan bound protein (LPXTG motif)	DOWN
					2.15	C	lmo0133	Unknown, similar to E. coli YjdI protein	UP
					1.59	C	lmo0156	Unknwon	UP
					1.07	C	lmo0160	Unknown, putative peptidoglycan bound protein (LPXTG motif)	UP
					1.84	C	lmo0180	Unknwon, similar to sugar ABC transporter, permease protein	UP
					2.05	C	lmo0182	Unknwon, similar to alpha-xylosidase and alpha-glucosidase	UP
					2	C	lmo0184	Unknwon, similar to oligo-1,6-glucosidase	UP
					2.06	C	lmo0227	Unknwon, conserved hypothetical protein	UP
					2.55	C	lmo0254	Unknown	UP
					1.36	C	lmo0256	Unknown, conserved hypothetical protein	UP
					1.53	C	lmo0280	Unknown, highly similar to anaerobic ribonucleotide reductase activator protein	UP
					1.01	C	lmo0297	Unknown, similar to transcriptional antiterminator (BglG family)	UP
					1.65	C	lmo0320	Unknown, similar to surface protein (peptidoglycan bound, LPXTG motif)	UP
					1.26	C	lmo0324	Unknown	UP
					1.46	C	lmo0352	unknown, highly similar to regulatory proteins (DeoR family)	UP
					1.19	C	lmo0355	Unknown, similar to Flavocytochrome C Fumarate Reductase chain A	UP
					1.91	C	lmo0400	Unknown, similar to fructose-specific phosphotransferase enzyme IIC	UP
					1.05	C	lmo0401	Unknown, highly similar to E. coli YbgG protein, a putative sugar hydrolase	UP
					-1.19	C	lmo0404	Unknown	DOWN
					1.47	C	lmo0421	Unknown, similar to rod shape-determining protein RodA	UP
					3.19	C	lmo0425	Unknown, similar to transcription antiterminator BglG family	UP
					2.17	C	lmo0427	Unknown, similar to PTS fructose-specific enzyme IIB component	UP
					2.46	C	lmo0428	Unknown, similar to PTS fructose-specific enzyme IIC component	UP
					2.51	C	lmo0429	Unknown, similar to sugar hydrolase	UP
					1.6	C	lmo0450	Unknown, similar to unknown proteins	UP
					1.77	C	lmo0477	Unknown, putative secreted protein	UP
					2.1	C	lmo0478	Unknown, putative secreted protein	UP
					1.25	C	lmo0483	Unknown	UP
					1.05	C	lmo0536	Unknown, similar to 6-phospho-beta-glucosidase	UP
					-1.18	C	lmo0596	Unknown, similar to unknown proteins	DOWN
					2.04	C	lmo0643	Unknown, similar to putative transaldolase	UP
					1.25	C	lmo0788	Unknown	UP
					2.63	C	lmo0814	unknown, similar to oxidoreductases	UP
					-1.05	C	lmo0822	unknown, similar to transcriptional regulators	DOWN
					1.24	C	lmo0839	unknown, similar to Tetracycline resistance protein	UP
					1.33	C	lmo0863	unknown	UP
					1.85	C	lmo0913	Unknown, similar to succinate semialdehyde dehydrogenase	UP
					2.69	C	lmo0915	Unknown, similar to phosphotransferase system enzyme IIC	UP
					1.18	C	lmo0940	Unknown	UP
					1.01	C	lmo0948	unknown, similar to transcription regulator	UP
					-1.14	C	lmo0977	unknown, similar to B. subtilis YjcH protein	DOWN
					-1.22	C	lmo0995	unknown, similar to B. subtilis YkrP protein	DOWN
					1.54	C	lmo1042	unknown, similar to molybdopterin biosynthesis protein moeA	UP
					1.09	C	lmo1043	unknown, similar to molybdopterin-guanine dinucleotide biosynthesis MobB	UP
					1.87	C	lmo1044	Unknown, similar to molybdopterin converting factor, subunit 2	UP
					1.78	C	lmo1045	unknown, similar to molybdopterin converting factor (subunit 1).	UP
					1.99	C	lmo1046	unknown, similar to molybdenum cofactor biosynthesis protein C	UP
					1.69	C	lmo1048	unknown, similar to molybdenum cofactor biosynthesis protein B	UP
					1.34	C	lmo1050	unknown, similar to B. subtilis YdfE protein	UP
					1.45	C	lmo1098	unknown, highly similar to TN916 ORF8	UP
					1.64	C	lmo1170	unknown, similar to Salmonella enterica PduX protein	UP
					3.37	C	lmo1254	Unknown, similar to alpha,alpha-phosphotrehalase	UP
					2.36	C	lmo1255	Unknown, similar to PTS system trehalose specific enzyme IIBC	UP
					1.52	C	lmo1257	unknown	UP
					-1.21	C	lmo1269	unknown, similar to type-I signal peptidase	DOWN
					1.21	C	lmo1278		UP
					1.66	C	lmo1348	Unknown, similar to aminomethyltransferase	UP
					1.77	C	lmo1349	Unknown, similar to glycine dehydrogenase (decarboxylating) subunit 1	UP
					1.91	C	lmo1350	Unknown, similar to glycine dehydrogenase (decarboxylating) subunit 2	UP
					1.96	C	lmo1406		UP
					-1.01	C	lmo1619	Unknown, similar to Xaa-His dipeptidase	DOWN
					1.44	C	lmo1623	Unknown, similar to putative transporters	UP
					1.11	C	lmo1627		UP
					1.06	C	lmo1629		UP
					1.7	C	lmo1631		UP
					1.86	C	lmo1632		UP
					2.56	C	lmo1634	Unknown, similar to Alcohol-acetaldehyde dehydrogenase	UP
					-1	C	lmo1665	unknown	DOWN
					1.17	C	lmo1728	unknown, some similarities to cellobiose-phosphorylase	UP
					1.23	C	lmo1732	Unknown, similar to sugar ABC transporter, permease protein	UP
					1.56	C	lmo1786		UP
					2.24	C	lmo1867	unknown, similar to pyruvate phosphate dikinase	UP
					1.03	C	lmo1876	Unknown, similar to formyl-tetrahydrofolate synthetase C-terminal part	UP
					1.54	C	lmo1879		UP
					2.5	C	lmo1883	unknown, similar to chitinases	UP
					-1.02	C	lmo1933	Unknown, similar to GTP cyclohydrolase I	DOWN
					1.04	C	lmo1955	Unknown, similar to integrase/recombinase	UP
					1.7	C	lmo1993		UP
					4.19	C	lmo1997	Unknown, similar to PTS mannose-specific enzyme IIA component	UP
					3.82	C	lmo1998	Unknown, similar to opine catabolism protein	UP
					4.22	C	lmo1999	Unknown, weakly similar to glucosamine-fructose-6-phosphate aminotransferase	UP
					3.74	C	lmo2000	Unknown, similar to PTS mannose-specific enzyme IID component	UP
					3.35	C	lmo2001	Unknown, similar to PTS mannose-specific enzyme IIC component	UP
					1.14	C	lmo2068		UP
					2.07	C	lmo2084	Unknown	UP
					1.51	C	lmo2124	Unknown, similar to maltodextrin ABC-transport system (permease)	UP
					-1.7	C	lmo2127	Unknown	DOWN
					-1.17	C	lmo2130	Unknown, similar to unknown protein	DOWN
					1.53	C	lmo2159	Unknown, similar to oxidoreductase	UP
					1.65	C	lmo2160	Unknown, similar to unknown proteins	UP
					2.78	C	lmo2161	Unknown	UP
					1.34	C	lmo2162	Unknown, similar to unknown proteins	UP
					1.63	C	lmo2163	Unknown, similar to oxidoreductase	UP
					-1.16	C	lmo2269	Unknown	DOWN
					-1.85	C	lmo2278		DOWN
					-3.02	C	lmo2279	holin [Bacteriophage A118]	DOWN
					-2.02	C	lmo2281		DOWN
					-2.76	C	lmo2284	Protein gp19 [Bacteriophage A118]	DOWN
					-1.89	C	lmo2290	Portein gp13 [Bacteriophage A118]	DOWN
					-2.36	C	lmo2291	major tail shaft protein [Bacteriophage A118]	DOWN
					-1.37	C	lmo2293	Protein gp10 [Bacteriophage A118]	DOWN
					-3.91	C	lmo2294	Protein gp9 [Bacteriophage A118]	DOWN
					-3.82	C	lmo2296	Unknown, similar to coat protein [Bacteriophage SPP1]	DOWN
					-1.64	C	lmo2297	Unknown, putative scaffolding protein [Bacteriophage A118]	DOWN
					-1.29	C	lmo2300	putative terminase large subunit from Bacteriophage A118	DOWN
					1.75	C	lmo2332		UP
					1.5	C	lmo2340	Unknown, similar to Erwinia chrysanthemi IndA protein	UP
					2.25	C	lmo2341	Unknown, similar to carbohydrate kinases	UP
					-1.12	C	lmo2360	Unknown, transmembrane protein	DOWN
					-1.65	C	lmo2361	Unknown, conserved hypothetical protein	DOWN
					-1	C	lmo2409	Unknown	DOWN
					1.83	C	lmo2584	Unknwon, similar to formate dehydrogenase associated protein	UP
					1.06	C	lmo2585	Unknown, similar to B. subtilis YrhD protein	UP
					2.54	C	lmo2586	Unknwon, similar to formate dehydrogenase alpha chain	UP
					-1.02	C	lmo2587	Unknwon, conserved hypothetical proteins	DOWN
					1	C	lmo2590	Unknown, similar to ATP binding proteins	UP
					1.01	C	lmo2637	Unknown, conserved lipoprotein	UP
					1.38	C	lmo2645	Unknown	UP
					3.52	C	lmo2646	Unknown	UP
					1.58	C	lmo2648	Unknown, similar to Phosphotriesterase	UP
					3.1	C	lmo2650	Unknwon, similar to hypothetical PTS enzyme IIB component	UP
					3.55	C	lmo2651	Unknwon, similar to mannitol-specific PTS enzyme IIA component	UP
					1.37	C	lmo2665	Unknwon, similar to PTS system galactitol-specific enzyme IIC component	UP
					1.02	C	lmo2668	unknown, similar to transcriptional antiterminator (BglG family)	UP
					1.38	C	lmo2670	Unknown, conserved hypothetical protein	UP
					1.6	C	lmo2687	Unknown, similar to cell division protein FtsW	UP
					1.19	C	lmo2715		UP
					1	C	lmo2718		UP
					1.15	C	lmo2721	Unknown, similar to glucosamine-6-phosphate isomerase	UP
					1.48	C	lmo2730	unknown, similar to phosphatase	UP
					1.45	C	lmo2731	unknown, similar to transcription regulator (RpiR family)	UP
					1.62	C	lmo2732	unknown	UP
					1.13	C	lmo2735	Unknown, similar to Sucrose phosphorylase	UP
					1.15	C	lmo2759	Unknown, similar to unknown protein	UP
					1.83	C	lmo2774	Unknwon, similar to ABC transporter, ATP-binding protein	UP
					1.01	C	lmo2788		UP
					1.61	C	lmo2795	Unknown, similar to E. coli RpiR transcription regulator	UP
					2.55	C	lmo2797	Unknown, similar to phosphotransferase system mannitol-specific enzyme IIA	UP
					1.43	C	lmo2798	Unknown, similar to phosphatase	UP
					4.93	C	lmo2799	Unknown, similar to phosphotransferase system mannitol-specific enzyme IIBC	UP
					4.58	C	lmo2800	Unknown, similar to dehydrogenase	UP
					1.81	C	lmo2852	unknown	UP
15min	30min	60min	120min	adapt.	temp. shift	Id*	LmoNr.	Function
-0.63	-1.3	-2.42	-3.04			A	lmo0001	DnaA, Chromosomal replication initiation protein DnaA	DOWN
-1.4	-1.93	-1.62	-0.95			B	lmo0001	DnaA, Chromosomal replication initiation protein DnaA	DOWN
-0.18	1.1	1.81	1.14	-0.33		A	lmo0016	QoxD, highly similar to quinol oxidase aa3-600 chain IV	UP
1.08		0.66		0.97		B	lmo0016	QoxD, highly similar to quinol oxidase aa3-600 chain IV	UP
-0.27	-0.75	-1.89	-2.8			A	lmo0023	Unknown, similar to PTS system, fructose-specific IIC component	DOWN
	-1.82	-1.47	-0.73			B	lmo0023	Unknown, similar to PTS system, fructose-specific IIC component	DOWN
1.69	3.19	3.65	3.39	-1.01		A	lmo0044	RpsF, ribosomal protein S6	UP
3.9	3.11	2.05		1.55		B	lmo0044	RpsF, ribosomal protein S6	UP
	1	1.3	1.67			A	lmo0054	DnaC, highly similar to replicative DNA helicases	UP
0.7	1.15	1.03	0.87			B	lmo0054	DnaC, highly similar to replicative DNA helicases	UP
	0.15	-0.27	-1.47			A	lmo0063	Unknwon	DOWN
0.55		-1.53	-2.39	-0.72		B	lmo0063	Unknwon	DOWN
0.57	1.03	1.7	1.63			A	lmo0091	unknwon, similar to ATP synthase gamma chain	UP
2.24	1.97	1.84	0.87	1.17		B	lmo0091	unknwon, similar to ATP synthase gamma chain	UP
	-2.57	-2.18	-2.01	-0.51		A	lmo0106	Unknown, similar to transcription regulator	DOWN
	-2.26	-1.64	-2.49			B	lmo0106	Unknown, similar to transcription regulator	DOWN
0.68	1.94	3.25	3.71			A	lmo0110	Unknown, similar to lipase	UP
1.08	1.79	1.62	0.41	0.81		B	lmo0110	Unknown, similar to lipase	UP
	0.12	-0.97	-2.25			A	lmo0119	Unknwon	DOWN
-1.15	-1.81	-2.6	-2.71			B	lmo0119	Unknwon	DOWN
-0.15	-0.06	-0.9	-2.51			A	lmo0121	unknown, similar to bacteriophage minor tail proteins	DOWN
-0.79	-1.53	-2.33	-2.38			B	lmo0121	unknown, similar to bacteriophage minor tail proteins	DOWN
0.68	0.79	1.31	1.34			A	lmo0132	Unknown, similar to inosine monophosphate dehydrogenase	UP
	1.03	0.62	0.56			B	lmo0132	Unknown, similar to inosine monophosphate dehydrogenase	UP
1.78	3.36	4.12	4.16			A	lmo0134	Unknwon, similar to E. coli YjdJ protein	UP
2.67	3.59	2.89	1.47	1.79		B	lmo0134	Unknwon, similar to E. coli YjdJ protein	UP
1.99	2.31	2.54	3.25	-0.3		A	lmo0137	Unknwon, similar to oligopeptide ABC transporter, permease protein	UP
4.26	2.5	2.99	2.65			B	lmo0137	Unknwon, similar to oligopeptide ABC transporter, permease protein	UP
	1.45	1.93	2.02	-0.49		A	lmo0146	Unknwon, hypothetical protein	UP
1.18	1.58	1.49	0.57	0.65		B	lmo0146	Unknwon, hypothetical protein	UP
0.86		1.86	2.34			A	lmo0148	unknown	UP
2.28		1.79	1.64	0.96		B	lmo0148	unknown	UP
	-0.12	-1.29	-1.79			A	lmo0156	Unknwon	DOWN
	-2.09	-2.27	-1.91			B	lmo0156	Unknwon	DOWN
		1.66	1.83	-0.24		A	lmo0158	Unknown, conserved hypothetical protein	UP
0.8	1.68	1.68	0.56	0.61		B	lmo0158	Unknown, conserved hypothetical protein	UP
1.21	2.31	2.69	2.39			A	lmo0174	Unknown, similar to transposase	UP
2.51	2.29	2.04	1.57	0.96		B	lmo0174	Unknown, similar to transposase	UP
-0.33	-1.51	-2.54	-2.55	0.7		A	lmo0178	Unknwon, similar to xylose repressor	DOWN
-1.25	-1.53	-1.02				B	lmo0178	Unknwon, similar to xylose repressor	DOWN
	-0.36	-1.62	-1.98			A	lmo0191	Unknwon, similar to a putative phospho-beta-glucosidase	DOWN
	-1.18		0.52	0.54		B	lmo0191	Unknwon, similar to a putative phospho-beta-glucosidase	DOWN
	0.97	1.66	1.62	-0.22		A	lmo0206	Unknwon	UP
0.47	2.05	1.25				B	lmo0206	Unknwon	UP
	1.05	2.38	2.32	-0.41		A	lmo0208	Unknown, conserved hypothetical protein	UP
0.7	2.85	2.66	1.39			B	lmo0208	Unknown, conserved hypothetical protein	UP
	1.23	1.81	2.15			A	lmo0209	Unknown	UP
	1.34	1.68	1.61			B	lmo0209	Unknown	UP
-1.53	-1.08	-0.26				A	lmo0218	Unknown, polyribonucleotide nucleotidyltransferase domain present	DOWN
-1.25		-0.81	-0.9			B	lmo0218	Unknown, polyribonucleotide nucleotidyltransferase domain present	DOWN
	0.12	-0.87	-1.63			A	lmo0236	Unknown, similar to B. subtilis YacN protein	DOWN
-1.2	-1.44		-0.61			B	lmo0236	Unknown, similar to B. subtilis YacN protein	DOWN
-1.11	-1.92	-4.16	-4.31	-0.21		A	lmo0245	SecE, highly similar to preprotein translocase subunit	DOWN
-1.69	-2.04	-0.97				B	lmo0245	SecE, highly similar to preprotein translocase subunit	DOWN
	-0.28	-0.97	-1.45	-0.27		A	lmo0258	RpoB, RNA polymerase (beta subunit)	DOWN
		-1.47	-0.84	-0.69		B	lmo0258	RpoB, RNA polymerase (beta subunit)	DOWN
	0.2	-1.33	-3.31			A	lmo0259	RpoC, RNA polymerase (beta' subunit)	DOWN
-0.86	-1.24	-2.09	-1.31			B	lmo0259	RpoC, RNA polymerase (beta' subunit)	DOWN
0.93	2.51	3.85	3.25	-0.93		A	lmo0264	InlE, internalin E	UP
2.52	2.71	2.08	1.13			B	lmo0264	InlE, internalin E	UP
2.25	3.78	4.33	4.05	-0.57		A	lmo0266	Unknown, similar to transcriptional regulators	UP
2.96	3.01	2.99	1.73	1.71		B	lmo0266	Unknown, similar to transcriptional regulators	UP
1.66	2.2	2.13	1.9	-0.21		A	lmo0291	Unknown, conserved hypothetical protein similar to B. subtilis YycJ protein	UP
1.48	2.07	1.33				B	lmo0291	Unknown, conserved hypothetical protein similar to B. subtilis YycJ protein	UP
-0.63	-1.33	-1.6	-1.32			A	lmo0311	Unknown	DOWN
	-1.12		0.4	0.6		B	lmo0311	Unknown	DOWN
	1.55	1.89	1.64			A	lmo0315	Unknown, similar to thiamin biosynthesis protein	UP
0.82	2.73	2.35	1.51	1.18		B	lmo0315	Unknown, similar to thiamin biosynthesis protein	UP
1.14	1.4	1.79	2.1			A	lmo0318	Unknown, similar to thiamin-phosphate pyrophosphorylase (ThiE)	UP
2.18	1.94	1.93	1.71			B	lmo0318	Unknown, similar to thiamin-phosphate pyrophosphorylase (ThiE)	UP
0.45	0.72	1.18	1.32			A	lmo0365	Unknown, similar to conserved hypothetical protein	UP
1.17	0.96	1.11	1.03	0.36		B	lmo0365	Unknown, similar to conserved hypothetical protein	UP
-0.56	-1.11	-1.29	-1.02			A	lmo0377	Unknown	DOWN
	-2.08	-3.58	-2.57			B	lmo0377	Unknown	DOWN
-1.64	-3.32	-4.97	-5.51	0.65		A	lmo0394	Unknown, similar to L. monocytogenes extracellular P60 protein	DOWN
	-3.73	-5.35	-5.38			B	lmo0394	Unknown, similar to L. monocytogenes extracellular P60 protein	DOWN
	1.9	2.68	1.74	-0.58		A	lmo0405	Unknown, similar to phosphate transport protein	UP
	1.85	1.38		1.21		B	lmo0405	Unknown, similar to phosphate transport protein	UP
-0.16		1.44	1.44			A	lmo0407	Unknown	UP
1.17		1.13	0.3	0.88		B	lmo0407	Unknown	UP
-0.23		1.31	1.2	-0.37		A	lmo0408	Unknown	UP
0.94	1.14			0.81		B	lmo0408	Unknown	UP
	2.2	2.71	2.15			A	lmo0433	InlA, Internalin A	UP
1.45	1.49	1.28		1.2		B	lmo0433	InlA, Internalin A	UP
	1.71	3.45		-0.59		A	lmo0434	InlB, Internalin B	UP
1.94	2.83	1.99				B	lmo0434	InlB, Internalin B	UP
1.72	2.79	3.34	3.12	-0.98		A	lmo0445	Unknown, similar to transcription regulator	UP
2.72	2.47	2.71	1.72	1.45		B	lmo0445	Unknown, similar to transcription regulator	UP
		-0.96	-2.24	-0.35		A	lmo0489	Unknown, similar to NADH:flavin oxidoreductase	DOWN
-0.85	-1.38	-2.35	-1.37	-0.76		B	lmo0489	Unknown, similar to NADH:flavin oxidoreductase	DOWN
-0.23	-0.29		1.13			A	lmo0513	Unknown, weakly similar to transcription regulator	UP
	1.05	1.58	1.98			B	lmo0513	Unknown, weakly similar to transcription regulator	UP
2	3.5	4.26	4.22	-1.62		A	lmo0515	Unknown, conserved hypothetical protein	UP
3.22	3.38	3.37	2.03			B	lmo0515	Unknown, conserved hypothetical protein	UP
0.78	2.31	2.61	2.84			A	lmo0539	Unknown, similar to tagatose-1,6-diphosphate aldolase	UP
2.64	2.41	2.25	1.92	2.65		B	lmo0539	Unknown, similar to tagatose-1,6-diphosphate aldolase	UP
0.76	1.36	1.85	2.42			A	lmo0553	Unknown	UP
0.89	1.26	1.35	0.9	0.59		B	lmo0553	Unknown	UP
	0.81	1.19	1.59			A	lmo0574	Unknown, similar to beta-glucosidase	UP
	1.73	2.22	2.59			B	lmo0574	Unknown, similar to beta-glucosidase	UP
0.93	2.23	2.82	2.67	-0.28		A	lmo0579	Unknown, similar to unknown protein	UP
3.1	2.7	2.72	1.76	1.29		B	lmo0579	Unknown, similar to unknown protein	UP
0.49	1.94	2.5	2.15	-0.39		A	lmo0580	Unknown, weakly similar to carboxylesterase	UP
2.64	2.64	2.19	1.8	1.2		B	lmo0580	Unknown, weakly similar to carboxylesterase	UP
	-0.27	-1.48	-1.84			A	lmo0581	Unknown, conserved hypothetical protein	DOWN
-0.57		-1.17		1.28		B	lmo0581	Unknown, conserved hypothetical protein	DOWN
0.66	-0.36	-1.63	-1.47			A	lmo0582	Iap, P60 extracellular protein, invasion associated protein Iap	DOWN
-1.14	-1.3	-1.44	-1.48	0.45		B	lmo0582	Iap, P60 extracellular protein, invasion associated protein Iap	DOWN
	1.86	3.21	3.37	-0.29		A	lmo0584	Unknown, conserved hypothetical membrane protein	UP
1.86	2.28	1.93	1.21	0.96		B	lmo0584	Unknown, conserved hypothetical membrane protein	UP
-0.66		0.93	1.14	-1.19		A	lmo0593	Unknown, similar to transport proteins (formate?)	UP
2.62	2.5	2.73	1.53			B	lmo0593	Unknown, similar to transport proteins (formate?)	UP
-0.27	0.76	1.02	0.76	-0.96		A	lmo0596	Unknown, similar to unknown proteins	UP
3.33	2.56	2.21	1.73	2.51		B	lmo0596	Unknown, similar to unknown proteins	UP
	1.62	2.74	3.25	-0.55		A	lmo0602	Unknown, weakly similar to transcription regulator	UP
2.29	2.48	2.85	1.7	1.59		B	lmo0602	Unknown, weakly similar to transcription regulator	UP
		1.29	2.8	0.82		A	lmo0609	Unknown, similar to E. coli phage shock protein E	UP
	1.56	2.83	2.97	1.09		B	lmo0609	Unknown, similar to E. coli phage shock protein E	UP
0.59	1.89	2.67	2.5	-1.37		A	lmo0610	Unknown, similar to internalin proteins, putative peptidoglycan bound protein (LPXTG motif)	UP
3.18	2.57	2.44				B	lmo0610	Unknown, similar to internalin proteins, putative peptidoglycan bound protein (LPXTG motif)	UP
1.93	3.19	4.27	4.2	-0.49		A	lmo0628	Unknown	UP
4.84	4.28	3.81	2.03	3.14		B	lmo0628	Unknown	UP
0.65	2.17	3.71	3.78			A	lmo0629	Unknown	UP
4.09	2.79	2.73	1.84	1.82		B	lmo0629	Unknown	UP
-0.19	-0.33	-1.45	-1.77			A	lmo0644	Unknown, similar to conserved hypothetical proteins	DOWN
-1.32	-1.13	-0.87		0.46		B	lmo0644	Unknown, similar to conserved hypothetical proteins	DOWN
0.6	2.09	2.99	3.86	-0.77		A	lmo0647	Unknown	UP
2.07	2.36	3.08	3.33	2.1		B	lmo0647	Unknown	UP
0.97	1.69	1.96	1.74	-0.68		A	lmo0654	unknown	UP
2.35	1.63	1.75	0.55	1.23		B	lmo0654	unknown	UP
0.83	2.14	3.06	2.95	-0.56		A	lmo0669	Unknown, similar to oxidoreductase	UP
1.83	2.52	2.33	1.89	1.94		B	lmo0669	Unknown, similar to oxidoreductase	UP
0.79	1.42	2.1	2.24			A	lmo0719	Unknown, similar to unknown protein	UP
1.35	1.15		1.04			B	lmo0719	Unknown, similar to unknown protein	UP
-2.45	-3.92	-4.92	-4.5	-0.73		A	lmo0726	Hypothetical CDS	DOWN
-4.72	-4.45	-3.38	-2.09	-0.81		B	lmo0726	Hypothetical CDS	DOWN
-0.87	-1.94	-3.61	-4.15	-0.83		A	lmo0727	Unknown, similar to L-glutamine-D-fructose-6-phosphate amidotransferase	DOWN
-1.96	-3.48	-3.65	-2.38	-0.92		B	lmo0727	Unknown, similar to L-glutamine-D-fructose-6-phosphate amidotransferase	DOWN
	1.56	2.1	2.5	-0.35		A	lmo0736	Unknown, similar to ribose 5-phosphate isomerase	UP
1.31	1.73	1.64	1.15			B	lmo0736	Unknown, similar to ribose 5-phosphate isomerase	UP
1.4	2.29	3.03	3.46	-0.4		A	lmo0759	Unknown	UP
2.26	2.28	2.16	1.55			B	lmo0759	Unknown	UP
	2.03	2.72	2.95	-0.43		A	lmo0760	Unknown	UP
1.15		1.24	0.83			B	lmo0760	Unknown	UP
0.51	0.88	1.73	2.97			A	lmo0769	Unknown, similar to alpha-1,6-mannanase	UP
	2.45	3.51	2.9			B	lmo0769	Unknown, similar to alpha-1,6-mannanase	UP
-0.63	-0.2	0.9	1.13			A	lmo0781	Unknown, similar to mannose-specific phosphotransferase system (PTS) component IID	UP
	1.18	1.53	1.28	0.73		B	lmo0781	Unknown, similar to mannose-specific phosphotransferase system (PTS) component IID	UP
	1.38	1.64	1.59			A	lmo0784	Unknown, similar to mannose-specific phosphotransferase system (PTS) component IIA	UP
2.77	2.25	1.67	0.68	2.02		B	lmo0784	Unknown, similar to mannose-specific phosphotransferase system (PTS) component IIA	UP
-0.51	-1.34	-3.83	-3.56	-1.98		A	lmo0791	Unknown	DOWN
	-1.84	-2.56	-2.17	-2.31		B	lmo0791	Unknown	DOWN
	1.28	2.51	2.59			A	lmo0796	Unknown, conserved hypothetical protein	UP
1.32	1.85	2.18	1.35	1.33		B	lmo0796	Unknown, conserved hypothetical protein	UP
		1.17	1.72	1		A	lmo0799	Unknown	UP
1.18	1.88	2.19	2.16	1		B	lmo0799	Unknown	UP
	-0.02	-1.21	-1.72	-0.47		A	lmo0808	unknown, similar to spermidine/putrescine ABC transporter, permease protein	DOWN
-1.41	-0.94	-0.88	-0.93			B	lmo0808	unknown, similar to spermidine/putrescine ABC transporter, permease protein	DOWN
	1.69	2.94	3.15	-0.65		A	lmo0820	unknown, some similarity to acatyltransferases	UP
	2.55	2.24	1.72	0.68		B	lmo0820	unknown, some similarity to acatyltransferases	UP
0.88	1.53	2.8	4.14			A	lmo0821	unknown	UP
	2.7	2.71	2.79	1.02		B	lmo0821	unknown	UP
	-0.13	-0.74	-1.37			A	lmo0823	unknown, similar to oxydoreductases	DOWN
-0.98	-1.27	-1.64	-1.13			B	lmo0823	unknown, similar to oxydoreductases	DOWN
1.39	1.64	1.42	1.23			A	lmo0829	NifJ, highly similar to pyruvate-flavodoxin oxidoreductase	UP
2.11	2.05	1.94	2.17	0.5		B	lmo0829	NifJ, highly similar to pyruvate-flavodoxin oxidoreductase	UP
-0.26	-0.91	-2.19	-2.46	-0.27		A	lmo0837	Unknown, similar to ABC transporter (ATP binding protein)	DOWN
-1.1	-1.68	-1.88	-1.51	-1.95		B	lmo0837	Unknown, similar to ABC transporter (ATP binding protein)	DOWN
-0.28	-1.16		-5.42	-2.56		A	lmo0847	unknown, similar to Glutamine ABC transporter (binding and transport protein)	DOWN
	-2.45		-2.75	-2.95		B	lmo0847	unknown, similar to Glutamine ABC transporter (binding and transport protein)	DOWN
		0.72	1.37	0.64		A	lmo0851	Unknown	UP
0.86	1.82	2.17	2.11	1.16		B	lmo0851	Unknown	UP
0.64	1.64	2.02	2.95			A	lmo0870	unknown	UP
	0.98	1.31	1.29	0.33		B	lmo0870	unknown	UP
-0.84	-1.26	-1.63	-1.35			A	lmo0879	unknown	DOWN
-0.57	-1.12			0.44		B	lmo0879	unknown	DOWN
1.27	2.78	3.18	3.13			A	lmo0880	Unknown, similar to wall associated protein precursor (LPXTG motif)	UP
5.67	4.23	3.64	4.58	4.12		B	lmo0880	Unknown, similar to wall associated protein precursor (LPXTG motif)	UP
-1.35	-1.95	-1.49	-0.77			A	lmo0888	Unknown, similar to B. subtilis YdcE protein	DOWN
-2.75	-1.67	-1.88	-2.37			B	lmo0888	Unknown, similar to B. subtilis YdcE protein	DOWN
-0.81	-1.82	-2.56	-2.01			A	lmo0889	highly similar to positive regulator of sigma-B activity	DOWN
-2.51	-2.01	-1.26	-1.09			B	lmo0889	highly similar to positive regulator of sigma-B activity	DOWN
-0.15	-0.83	-2.37	-2.24			A	lmo0891	RsbT, highly similar to positive regulation of sigma-B activity	DOWN
	-2.5	-1.45	-1.17			B	lmo0891	RsbT, highly similar to positive regulation of sigma-B activity	DOWN
	-0.66	-2.26	-2.49			A	lmo0892	RsbU, highly similar to serine phosphatase RsbU	DOWN
-2.36	-2.37	-1.82	-1.21			B	lmo0892	RsbU, highly similar to serine phosphatase RsbU	DOWN
0.8	1.16	1.4	1.27	0.68		A	lmo0906	Unknown, similar to glutathione Reductase	UP
0.73	1.13	1.13	1.05	0.92		B	lmo0906	Unknown, similar to glutathione Reductase	UP
0.45	0.94	1.13	0.73			A	lmo0909	Unknown, similar to transcription regulator, GntR family	UP
1.06		0.94	0.94			B	lmo0909	Unknown, similar to transcription regulator, GntR family	UP
0.89	2.15	2.75	2.4	-0.55		A	lmo0912	unknown, similar to transporters (formate)	UP
1.69	1.61	1.75	0.9	0.69		B	lmo0912	unknown, similar to transporters (formate)	UP
	1.22	1.48	1.57			A	lmo0923	Unknown, similar to ABC transporter, ATP-binding protein (N-terminal part)	UP
1.53	1.96	1.8	1.36			B	lmo0923	Unknown, similar to ABC transporter, ATP-binding protein (N-terminal part)	UP
0.81	1.16	1.96	2.21	0.87		A	lmo0930	unknown, conserved hypothetical protein, similar to B. subtilis YhfI protein	UP
0.88	1.38	1.39	1.39	1.1		B	lmo0930	unknown, conserved hypothetical protein, similar to B. subtilis YhfI protein	UP
		0.72	1.22	0.6		A	lmo0931	unknown, similar to lipoate protein ligase A	UP
0.89	1.1	1.28	1.32			B	lmo0931	unknown, similar to lipoate protein ligase A	UP
	1.94	3.85	3.98			A	lmo0932	unknown, conserved hypothetical protein	UP
2.19	1.73	1.63	1.88			B	lmo0932	unknown, conserved hypothetical protein	UP
-0.37	0.13	1.83	2.27			A	lmo0944	unknown, similar to B. subtilis YneR protein	UP
0.71	2.32	2.73	2.25			B	lmo0944	unknown, similar to B. subtilis YneR protein	UP
-0.52	-0.73		1.84			A	lmo0952	Unknown	UP
	1.18	1.69	1.92	1.1		B	lmo0952	Unknown	UP
0.76	1.46	2.48	3.2			A	lmo0953	Unknown	UP
2.08		1.49	1.98			B	lmo0953	Unknown	UP
	1.04	2.31	2.65	-0.3		A	lmo0955	unknown	UP
1.11	1.76	2.18	1.37	0.75		B	lmo0955	unknown	UP
1.05	1.57	1.79	1.62			A	lmo0963	unknown, similar to putative heat shock protein HtpX, Listeria epitope LemB	UP
2.79	2.18	1.94	2.52	1.08		B	lmo0963	unknown, similar to putative heat shock protein HtpX, Listeria epitope LemB	UP
-0.55	-1.42	-3.52	-4.39			A	lmo0969	unknown, similar to ribosomal large subunit pseudouridine synthetase	DOWN
-1.3	-1.5	-1.83	-1.74			B	lmo0969	unknown, similar to ribosomal large subunit pseudouridine synthetase	DOWN
	-0.78	-2.72	-4.16			A	lmo0970	unknown, similar to enoyl- acyl-carrier protein reductase	DOWN
	-2.15	-1.24	-1.17	0.6		B	lmo0970	unknown, similar to enoyl- acyl-carrier protein reductase	DOWN
	0.22	0.8	1.98	0.97		A	lmo0982	unknown, similar to glucanase and peptidase	UP
	1.64	2.12	1.71	1.54		B	lmo0982	unknown, similar to glucanase and peptidase	UP
	0.63	1.33	2.68	0.96		A	lmo0983	unknown, similar to glutathione peroxidase	UP
	1.49	2.28	1.64	1.18		B	lmo0983	unknown, similar to glutathione peroxidase	UP
	0		1.14	0.52		A	lmo0986	unknown, similar to antibiotic ABC transporter, ATP-binding protein,	UP
-0.75		1.09	1.13			B	lmo0986	unknown, similar to antibiotic ABC transporter, ATP-binding protein,	UP
-0.44	0.83	2.08	2.59	-0.82		A	lmo0995	unknown, similar to B. subtilis YkrP protein	UP
	4.24	4.07	3.54			B	lmo0995	unknown, similar to B. subtilis YkrP protein	UP
-0.17	-0.41	-2.17	-3.6			A	lmo1033	unknown, similar to transketolase	DOWN
-1.16	-2.34	-1.78	-1.1			B	lmo1033	unknown, similar to transketolase	DOWN
0.44	0.91	1.36	1.7			A	lmo1052	PdhA, highly similar to pyruvate dehydrogenase (E1 alpha subunit)	UP
	1.7	2.19	2.3	1.15		B	lmo1052	pdhA ,highly similar to pyruvate dehydrogenase (E1 alpha subunit)	UP
0.9	2.39	3.14	3.23	-0.75		A	lmo1068	unknown	UP
3.49	2.83	2.82	1.98			B	lmo1068	unknown	UP
	-0.89	-2.63	-2.34			A	lmo1072	PycA, highly similar to pyruvate carboxylase	DOWN
-1.89	-1.8	-1.49	-1.02			B	lmo1072	PycA, highly similar to pyruvate carboxylase	DOWN
	-0.99	-3.41	-3.69	-0.5		A	lmo1079	unknown, similar to B. subtilis YfhO protein	DOWN
	-2.64	-2.56	-1.97	-0.82		B	lmo1079	unknown, similar to B. subtilis YfhO protein	DOWN
	-0.26	-1.98	-3.03			A	lmo1081	Unknown, similar to glucose-1-phosphate thymidyl transferase	DOWN
-1.31	-1.68	-1.34	-0.82			B	lmo1081	Unknown, similar to glucose-1-phosphate thymidyl transferase	DOWN
	-0.4	-2.23	-3.05			A	lmo1082	Unknown, similar to dTDP-sugar epimerase	DOWN
	-1.82	-1.27	-0.99			B	lmo1082	Unknown, similar to dTDP-sugar epimerase	DOWN
-0.13	-0.31	-1.91	-2.89			A	lmo1083	Unknown, similar to dTDP-D-glucose 4,6-dehydratase	DOWN
-1.19	-2.15	-1.59	-0.96			B	lmo1083	Unknown, similar to dTDP-D-glucose 4,6-dehydratase	DOWN
	0.03	-1.44	-2.73			A	lmo1084	unknown, similar to DTDP-L-rhamnose synthetase	DOWN
-0.84	-1.07		-0.9			B	lmo1084	unknown, similar to DTDP-L-rhamnose synthetase	DOWN
-0.66	-1.79	-2.94	-2.78			A	lmo1090	unknown, similar to glycosyltransferases	DOWN
	-2.29	-1.67	-1.88			B	lmo1090	unknown, similar to glycosyltransferases	DOWN
1.19	2.65	3.99	4.26	-0.48		A	lmo1140	unknown	UP
1.3	1.77	1.5	0.69			B	lmo1140	unknown	UP
-0.18	-0.49	-0.94	-1.02			A	lmo1192	Unknown, similar to cobalamine synthesis protein CbiB	DOWN
-0.63	-1.05	-1.36	-1.4			B	lmo1192	Unknown, similar to cobalamine synthesis protein CbiB	DOWN
	-0.82	-1.07	-1.06			A	lmo1228		DOWN
-1.54	-1.51	-1.71	-1.78	-0.73		B	lmo1228		DOWN
0.53	0.83	1.13	1.87			A	lmo1258	unknown	UP
	1.61	1.65		1.27		B	lmo1258	unknown	UP
-0.16	-0.01		1.41	0.7		A	lmo1269	unknown, similar to type-I signal peptidase	UP
	2.02	2.31		1.34		B	lmo1269	unknown, similar to type-I signal peptidase	UP
	-0.29	-1.05	-1.86			A	lmo1277		DOWN
-0.57	-1.03	-1.16	-0.74			B	lmo1277		DOWN
	-0.31	0.04	1.22			A	lmo1282	Unknown, similar to B. subtilis YneQ protein	UP
	1.72	2.19	3.01	1.72		B	lmo1282	Unknown, similar to B. subtilis YneQ protein	UP
	1.09	1.74	1.48	-0.72		A	lmo1295	Unknown, similar to host factor-1 protein	UP
	1.87	1.36	0.72			B	lmo1295	Unknown, similar to host factor-1 protein	UP
-0.33	-0.87	-2.02	-2.46			A	lmo1296	unknown, conserved hypothetical protein similar to B. subtilis YnbA protein	DOWN
-0.84	-1.33	-0.97	-0.85			B	lmo1296	unknown, conserved hypothetical protein similar to B. subtilis YnbA protein	DOWN
0.57	1.35	2.07	2.62			A	lmo1301	unknown, conserved hypothetical protein	UP
1.28	1.13	1.9	1.18			B	lmo1301	unknown, conserved hypothetical protein	UP
0.86	1.51	1.82	2.31			A	lmo1302	unknown, highly similar to SOS response regulator lexA, transcription repressor protein	UP
1.01	1.27	1.81	1.15			B	lmo1302	unknown, highly similar to SOS response regulator lexA, transcription repressor protein	UP
-0.23	-0.61	-1.67	-3.79			A	lmo1306	unknown, highly similar to B. subtilis YneF protein	DOWN
-0.59		-1.89	-1.57			B	lmo1306	unknown, highly similar to B. subtilis YneF protein	DOWN
-0.16	-0.74	-1.98	-2.48			A	lmo1317	Unknown, similar to deoxyxylulose 5-phosphate reductoisomerase	DOWN
-1.06	-1.37	-0.94				B	lmo1317	Unknown, similar to deoxyxylulose 5-phosphate reductoisomerase	DOWN
	-0.28	-1.93	-2.93			A	lmo1319		DOWN
-0.55	-1.87	-1.45	-0.9			B	lmo1319		DOWN
-0.14	-0.44	-1.64	-1.45			A	lmo1331		DOWN
	-1.21	-0.91	-0.62			B	lmo1331		DOWN
0.53	0.86	1.32	2	0.64		A	lmo1332	unknown, similar to conserved hypothetical proteins	UP
		1.07	1.38	0.73		B	lmo1332	unknown, similar to conserved hypothetical proteins	UP
1.21	2.05	2.01	1.71	-0.54		A	lmo1340	unknown, similar to B. subtilis YqgU protein	UP
1.27	2		0.41			B	lmo1340	unknown, similar to B. subtilis YqgU protein	UP
	0.2	-0.96	-2.23	0.66		A	lmo1350	Unknown, similar to glycine dehydrogenase (decarboxylating) subunit 2	DOWN
-0.79			-1.04	0.74		B	lmo1350	Unknown, similar to glycine dehydrogenase (decarboxylating) subunit 2	DOWN
-0.13	-0.73	-2.16	-2.16			A	lmo1356	Unknown, similar to acetyl-CoA carboxylase subunit (biotin carboxyl carrier subunit)	DOWN
	-1.04	-1.07	-0.9			B	lmo1356	Unknown, similar to acetyl-CoA carboxylase subunit (biotin carboxyl carrier subunit)	DOWN
	-0.36	-2.18	-3.42			A	lmo1358	unknown, similar to B. subtilis YqhY protein	DOWN
-0.89	-1.8	-1.45	-0.83			B	lmo1358	unknown, similar to B. subtilis YqhY protein	DOWN
-1.47	-2.58	-4.23	-4.79			A	lmo1360		DOWN
-1.53	-1.28	-1.44	-1.3	0.3		B	lmo1360		DOWN
-0.26		1.08	1.2	-0.7		A	lmo1375	Unknown, similar to aminotripeptidase	UP
0.89	1.11	0.93				B	lmo1375	Unknown, similar to aminotripeptidase	UP
	-0.09	0.75	1.52			A	lmo1377		UP
		0.97	1.01	0.41		B	lmo1377		UP
	0.73	1.05	1.2			A	lmo1379	Unknown, similar to B. subtilis SpoIIIJ protein	UP
	0.91	0.97	1.58	0.9		B	lmo1379	Unknown, similar to B. subtilis SpoIIIJ protein	UP
	0.83	1.2	1.74	0.58		A	lmo1380	Unknown	UP
		0.79	1.28	0.76		B	lmo1380	Unknown	UP
	-0.08	1.12	2.13			A	lmo1382	Unknown	UP
	1.81	2.48	2.58	1.19		B	lmo1382	Unknown	UP
-0.16	-0.08	1.27	2.54	0.59		A	lmo1383	Unknown, similar to unknown protein	UP
	1.95	1.99	2.18	1.4		B	lmo1383	Unknown, similar to unknown protein	UP
-0.42	-1.04	-2.89	-3.3	-0.35		A	lmo1388		DOWN
-1.42	-2.72	-2.79	-2.98	-0.99		B	lmo1388		DOWN
-1.1	-2.78	-4.53	-5.35			A	lmo1389	Unknown, similar to sugar ABC transporter, ATP-binding protein	DOWN
	-4.31	-3.99	-4.64			B	lmo1389	Unknown, similar to sugar ABC transporter, ATP-binding protein	DOWN
-0.19	-1.24	-3.29	-4.22			A	lmo1390	Unknown, similar to ABC transporter (permease proteins)	DOWN
	-2.48	-2.38	-2.51			B	lmo1390	Unknown, similar to ABC transporter (permease proteins)	DOWN
	0.95	0.99	0.25	-2.19		A	lmo1406		UP
-1.39	-2.01	-2.62	-2.33	-3.48		B	lmo1406		DOWN
-1.1	-1.25		1.19			A	lmo1414	Unknown, similar to Acetyl-CoA:acetyltransferase	DOWN
	1.69	1.87	2.24	0.82		B	lmo1414	Unknown, similar to Acetyl-CoA:acetyltransferase	UP
	0.73	2.97	3.52	2.24		A	lmo1416	Unknown	UP
	3.16	2.95	3.24	2.57		B	lmo1416	Unknown	UP
	0.69	0.95	1.47			A	lmo1423	Unknown	UP
	1.63	1.81	1.74			B	lmo1423	Unknown	UP
-0.44	0.78	1.59	1.44			A	lmo1432	Unknown	UP
1.94	1.61		0.91	0.82		B	lmo1432	Unknown	UP
	-0.34	-2.16	-1.87			A	lmo1436	Unknown, similar to aspartokinase I (alpha and beta subunits)	DOWN
-0.89	-1.56		-0.72	0.47		B	lmo1436	Unknown, similar to aspartokinase I (alpha and beta subunits)	DOWN
-0.56	-1.53	-1.89	-1.38			A	lmo1437	Unknown, similar to aspartate-semialdehyde dehydrogenase	DOWN
	-1.66	-0.98	-1.56	0.79		B	lmo1437	Unknown, similar to aspartate-semialdehyde dehydrogenase	DOWN
0.7	1.71	1.99	1.78	-0.36		A	lmo1454		UP
1.44	1.8	1.11	0.5			B	lmo1454		UP
-0.41	-1.15	-1.92	-2.35			A	lmo1463	Unknown, similar to cytidine deaminase	DOWN
	-2.12	-1.12	-1.3			B	lmo1463	Unknown, similar to cytidine deaminase	DOWN
-0.77	-2.13	-3.09	-2.6	-0.35		A	lmo1496	Unknown, similar to transcription elongation factor GreA	DOWN
-2.42	-1.5		-0.89			B	lmo1496	Unknown, similar to transcription elongation factor GreA	DOWN
	0.65	1	1.04			A	lmo1503	Unknown	UP
0.7	1.05	1.35	1.35	0.59		B	lmo1503	Unknown	UP
		0.79	1.81	0.56		A	lmo1514	Unknown, similar to unknown protein	UP
	0.94	1.03	0.57			B	lmo1514	Unknown, similar to unknown protein	UP
0.59	2.05	2.83	3.01			A	lmo1526	Unknown, similar to unknown proteins	UP
4.8	4.01	4.26	3.14			B	lmo1526	Unknown, similar to unknown proteins	UP
	0.19	-0.93	-3.09			A	lmo1527	Unknown, similar to protein-export membrane protein SecDF	DOWN
-0.59	-1.51	-1.94	-1.08			B	lmo1527	Unknown, similar to protein-export membrane protein SecDF	DOWN
-0.73	-1.51	-2.29	-1.97			A	lmo1528	Unknown, similar to unknown proteins	DOWN
-1.09	-0.8	-0.88	-1.23			B	lmo1528	Unknown, similar to unknown proteins	DOWN
	-0.23	-1.25	-2.14			A	lmo1529	Unknown, similar to unknown proteins	DOWN
-0.73	-1.06	-1.31	-1.13			B	lmo1529	Unknown, similar to unknown proteins	DOWN
-0.31	-0.97	-2.59	-2.46			A	lmo1531	Unknown, similar to S-adenosylmethionine:tRNA ribosyltransferase-isomerase	DOWN
-1.39	-1.47			0.52		B	lmo1531	Unknown, similar to S-adenosylmethionine:tRNA ribosyltransferase-isomerase	DOWN
-0.26	-0.3	-0.66	-1.73	-0.27		A	lmo1540		DOWN
-0.81	-1.41	-1.67	-0.92			B	lmo1540		DOWN
-1.57	-2.45	-3.13	-2.7	0.54		A	lmo1544		DOWN
-1.05	-1.16	-0.89				B	lmo1544		DOWN
-0.31	-1.27	-2.59	-2.99			A	lmo1547		DOWN
-1.01	-0.95	-1.08	-0.85			B	lmo1547		DOWN
-0.86	-1.94	-2.82	-3.26	0.7		A	lmo1548		DOWN
-1.77			-0.86	0.63		B	lmo1548		DOWN
	-0.18	-1.79	-2.72			A	lmo1551		DOWN
	-1.45	-1.38	-1.55			B	lmo1551		DOWN
	-1.54	-2.17	-2.36			A	lmo1554		DOWN
-0.56	-1.74	-2.19	-2.45	-1.02		B	lmo1554		DOWN
-1.05	-2.67	-3.35	-3.34	0.64		A	lmo1556		DOWN
	-2.59	-2.05	-1.69			B	lmo1556		DOWN
-0.6	-1.1	-1.59	-1.94			A	lmo1561		DOWN
	-2.09	-0.96	-1.29			B	lmo1561		DOWN
-0.33	-0.81	-2.02	-3.57			A	lmo1573		DOWN
-0.64	-1.28	-1.29				B	lmo1573		DOWN
1.22	1.48	2.19	2.11			A	lmo1578	Unknown, similar to X-Pro dipeptidase	UP
2.62	2.17	1.34		1.68		B	lmo1578	Unknown, similar to X-Pro dipeptidase	UP
1.79	2.82	2.95	2.93			A	lmo1580	Unknown, similar to unknown protein	UP
2.25	1.56	0.92		1		B	lmo1580	Unknown, similar to unknown protein	UP
-0.28	-0.82	-2.07	-3.63			A	lmo1581		DOWN
	-1.5	-2.49	-1.08			B	lmo1581		DOWN
-0.4	-0.99	-2.56	-4.05			A	lmo1582	Unknown, weakly similar to site specific DNA-methyltransferase	DOWN
-0.88	-1.46	-1.88				B	lmo1582	Unknown, weakly similar to site specific DNA-methyltransferase	DOWN
	-0.95	-2.8	-3.52			A	lmo1584	Unknown, similar to unknown proteins	DOWN
	-1.38	-1.86	-1.38			B	lmo1584	Unknown, similar to unknown proteins	DOWN
		0.73	1.04	-0.34		A	lmo1602	Unknown, similar to unknown proteins	UP
0.98	1.44	1.56	1.29	1		B	lmo1602	Unknown, similar to unknown proteins	UP
-0.17	-0.13	-0.26	-1.07	-0.56		A	lmo1604	Unknown, similar to 2-cys peroxiredoxin	DOWN
	-1.34	-2.12	-1.8	-1.33		B	lmo1604	Unknown, similar to 2-cys peroxiredoxin	DOWN
-0.35	-1.03	-1.79				A	lmo1616	Unknown, similar to unknown proteins	DOWN
-0.97	-1.44	-1.03				B	lmo1616	Unknown, similar to unknown proteins	DOWN
	-0.11	-1.11	-1.76			A	lmo1623	Unknown, similar to putative transporters	DOWN
-1.27	-1.84	-2.92	-2.42	0.55		B	lmo1623	Unknown, similar to putative transporters	DOWN
1.6	2.56	3.07	2.81			A	lmo1628		UP
2.69	1.54	0.77		0.94		B	lmo1628		UP
	0.05	-0.58	-1.47	-0.37		A	lmo1631		DOWN
-1.03	-1.19		-1.1	-0.75		B	lmo1631		DOWN
-0.96	-2.32	-3.05	-2.22	0.7		A	lmo1635	Unknown, similar to unknown proteins	DOWN
	-2.61	-2.35	-2.45	1.08		B	lmo1635	Unknown, similar to unknown proteins	DOWN
	0.03	-0.42	-1.5			A	lmo1649	unknown	DOWN
	-1.07	-1.54	-1.44			B	lmo1649	unknown	DOWN
0.49		-0.88	-2.23	-2.15		A	lmo1651	unknown, similar to ABC transporter (ATP-binding protein)	DOWN
	-2.11	-2.37		-1.43		B	lmo1651	unknown, similar to ABC transporter (ATP-binding protein)	DOWN
	0.04	-1.01	-2.02	-1.72		A	lmo1652	unknown, similar to ABC transporter (ATP-binding protein)	DOWN
	-1.54	-1.66	-1.97	-0.94		B	lmo1652	unknown, similar to ABC transporter (ATP-binding protein)	DOWN
	1.27	2.53	2.63			A	lmo1653	unknown, putative cellsurface protein	UP
4.25	3.06	2.6				B	lmo1653	unknown, putative cellsurface protein	UP
	-0.61	-2.37	-3.47			A	lmo1663		DOWN
	-1.59	-1.79	-1.1	0.38		B	lmo1663		DOWN
-0.67	-1.23	-1.48	-1.44			A	lmo1667	unknown, similar to L-lactate dehydrogenases	DOWN
-1.79	-1.01	-1.68	-1.8			B	lmo1667	unknown, similar to L-lactate dehydrogenases	DOWN
-0.34	-1.01	-1.05	-1.01			A	lmo1682	unknown, similar to transmembrane transport proteins	DOWN
-1.23	-1.68	-1.43		0.66		B	lmo1682	unknown, similar to transmembrane transport proteins	DOWN
	1.4	1.8	2.44			A	lmo1683	unknown, similar to transcription regulators (Fur family), PerR in B. subtilis	UP
0.7	2	2.34	2.19	1.22		B	lmo1683	unknown, similar to transcription regulators (Fur family), PerR in B. subtilis	UP
1.11	2.52	2.83	3.29	0.8		A	lmo1684	unknown, similar to glycerate dehydrogenases	UP
0.61	1.8	2.04	2			B	lmo1684	unknown, similar to glycerate dehydrogenases	UP
-0.51	-1.5	-1.95	-1.91	-0.5		A	lmo1710	unknown, similar to putative flavodoxin	DOWN
-0.89	-1.52	-1.44	-1.02	-0.77		B	lmo1710	unknown, similar to putative flavodoxin	DOWN
0.73	0.98	2.39				A	lmo1734	Unknown, similar to glutamate synthase (large subunit)	UP
	2.78	2.59		1.27		B	lmo1734	Unknown, similar to glutamate synthase (large subunit)	UP
	0.92	2.43	4.3	0.88		A	lmo1738	Unknown, similar to amino acid ABC transporter (binding protein)	UP
	1.04	3.33	2.51			B	lmo1738	Unknown, similar to amino acid ABC transporter (binding protein)	UP
0.69	1.14	3.43	5.52	0.89		A	lmo1740	Unknown, similar to amino acid (glutamine) ABC transporter, permease protein	UP
	3.2	5.63	4.02			B	lmo1740	Unknown, similar to amino acid (glutamine) ABC transporter, permease protein	UP
	-0.63	-2.88	-3.36			A	lmo1755		DOWN
-1.34	-1.79	-1.72	-1.21			B	lmo1755		DOWN
	-1.02	-3.34	-3.44			A	lmo1756		DOWN
-1.98	-2.64	-2.05	-1.94	0.36		B	lmo1756		DOWN
	-0.2	-1.43	-2.59	0.54		A	lmo1757	Unknown, similar to unknown protein	DOWN
-0.48	-1.15	-1.03	-0.87	0.51		B	lmo1757	Unknown, similar to unknown protein	DOWN
	-0.14	-1.46	-2.57	0.54		A	lmo1758	Unknown, similar to DNA ligase	DOWN
	-1.44	-0.91	-0.97	0.42		B	lmo1758	Unknown, similar to DNA ligase	DOWN
	-0.37	-1.79	-2.5	0.66		A	lmo1759		DOWN
	-1.7	-0.85		0.57		B	lmo1759		DOWN
-0.24	-1.32	-2.37	-1.99	1.07		A	lmo1770		DOWN
	-2.01	-1.02		0.69		B	lmo1770		DOWN
	-0.68	-1.99	-2.7	1.02		A	lmo1775		DOWN
-0.86	-1.26	-1.34		0.78		B	lmo1775		DOWN
-0.23	-0.19	-0.28	-1.43	-0.34		A	lmo1783		DOWN
	-1.13	-2.02	-2.42			B	lmo1783		DOWN
	0.19	0.78	1.47	0.57		A	lmo1794	Unknown, similar to unknown proteins	UP
		0.61	1.02	0.53		B	lmo1794	Unknown, similar to unknown proteins	UP
	-0.27	-1.02	-2.59			A	lmo1806		DOWN
-0.96	-1.9	-3.3	-4.29			B	lmo1806		DOWN
	-0.37	-1.99	-3.08			A	lmo1807		DOWN
	-2.2	-1.88	-1.57			B	lmo1807		DOWN
	-0.48	-2.27	-3.06			A	lmo1808		DOWN
	-2.22	-1.61	-1.4			B	lmo1808		DOWN
	-0.57	-1.59	-1.46			A	lmo1809		DOWN
-1.17	-1.5	-1.76				B	lmo1809		DOWN
-0.92	-1.7	-2.72	-2.4			A	lmo1810	Unknown, similar to unknown proteins	DOWN
-1.54	-1.83	-1.41	-0.86	0.56		B	lmo1810	Unknown, similar to unknown proteins	DOWN
	-0.6	-1.3	-1.47			A	lmo1813	Unknown, similar to phosphoglycerate dehydrogenase	DOWN
-0.44	-1.01	-1.19	-0.81			B	lmo1813	Unknown, similar to phosphoglycerate dehydrogenase	DOWN
-0.44	-1.2	-1.68	-1.87			A	lmo1814	Unknown, similar to unknown proteins	DOWN
	-1.44	-1.26	-0.77			B	lmo1814	Unknown, similar to unknown proteins	DOWN
-0.6	-1.34	-1.9	-1.63			A	lmo1815	Unknown, similar to unknown protein	DOWN
-1.05	-1.55	-1.8				B	lmo1815	Unknown, similar to unknown protein	DOWN
-0.28	-0.73	-2.15	-2.9			A	lmo1818	Unknown, similar to ribulose-5-phosphate 3-epimerase	DOWN
	-2.19	-1.52	-1.94	0.45		B	lmo1818	Unknown, similar to ribulose-5-phosphate 3-epimerase	DOWN
2.7	4.92	4.5	2.71	0.49		A	lmo1854	unknown, similar to conserved hypothetical proteins	UP
	1.04	0.98	0.74	0.44		B	lmo1854	unknown, similar to conserved hypothetical proteins	UP
	-0.5	-0.85	-1.3			A	lmo1855	unknown, similar to similar to D-alanyl-D-alanine carboxypeptidases	DOWN
-1.6	-1.91	-1.52	-1.39			B	lmo1855	unknown, similar to similar to D-alanyl-D-alanine carboxypeptidases	DOWN
-0.27	-0.64	-1.18	-1.99			A	lmo1856		DOWN
-0.8	-1.34	-1.78	-1.47			B	lmo1856		DOWN
-0.27	-0.74	-1.22	-1.85			A	lmo1857	unknown, similar to hypoyhetical protein	DOWN
-1.97	-1.55	-1.27	-2			B	lmo1857	unknown, similar to hypoyhetical protein	DOWN
	0.02	-0.96	-1.11	0.67		A	lmo1858	unknown, similar to dehydogenases and hypothetical proteins	DOWN
-0.63	-1.42	-0.91	-0.93			B	lmo1858	unknown, similar to dehydogenases and hypothetical proteins	DOWN
		0.68	1.3	0.63		A	lmo1860	unknown, similar to peptidyl methionine sulfoxide reductases	UP
		1.08	1.21	0.97		B	lmo1860	unknown, similar to peptidyl methionine sulfoxide reductases	UP
-0.45	-0.69	-1.42	-2.21	0.69		A	lmo1877	Unknown, similar to formyl-tetrahydrofolate synthetase N-terminal part	DOWN
-1.18	-1.22		-0.83	0.7		B	lmo1877	Unknown, similar to formyl-tetrahydrofolate synthetase N-terminal part	DOWN
-0.14		1.12	1.66			A	lmo1880	unknown, similar to similar to RNase HI	UP
		0.95	1.17	0.58		B	lmo1880	unknown, similar to similar to RNase HI	UP
	-0.43	-0.61	-1.94			A	lmo1882	unknown, similar to ribosomal protein S14	DOWN
	-1.44	-2.81	-2.48			B	lmo1882	unknown, similar to ribosomal protein S14	DOWN
-0.6	-0.7	-1.24	-2.05			A	lmo1898	unknown, similar to hypothetical proteins	DOWN
-1.01	-0.92	-1.03				B	lmo1898	unknown, similar to hypothetical proteins	DOWN
-0.14		1.94	2.58	0.89		A	lmo1919	Unknown, similar to unknown proteins	UP
	1.53	2.12	2.19			B	lmo1919	Unknown, similar to unknown proteins	UP
-0.71	-1.65	-1.81	-0.72			A	lmo1935	Unknown, similar to protein-tyrosine/serine phosphatase	DOWN
	-1.81	-1.19		0.41		B	lmo1935	Unknown, similar to protein-tyrosine/serine phosphatase	DOWN
0.48		-1.54	-3.1			A	lmo1936		DOWN
	-2.08	-2.33	-1.29			B	lmo1936		DOWN
	-1.5	-2.55	-2.94			A	lmo1937	Unknown, similar to unknown protein	DOWN
	-1.88	-1.35	-0.89			B	lmo1937	Unknown, similar to unknown protein	DOWN
-0.25	-1	-1.75	-2.27			A	lmo1951	Unknown, similar to unknown proteins	DOWN
-1.34		-1.15	-0.73			B	lmo1951	Unknown, similar to unknown proteins	DOWN
-1.43	-2.31	-2.57	-3.24			A	lmo1952		DOWN
-0.73	-1.46	-1.75	-1.41			B	lmo1952		DOWN
1.33	2.04	2.67	3.52	0.66		A	lmo1966	Unknown, similar to unknown proteins	UP
	1.48	1.56	1.67			B	lmo1966	Unknown, similar to unknown proteins	UP
0.86	1.46	2.35	3.37	0.56		A	lmo1967	Unknown, similar to toxic ion resistance proteins	UP
0.66	1.18	1.12	0.65			B	lmo1967	Unknown, similar to toxic ion resistance proteins	UP
-0.49	0.1	0.87	1.06			A	lmo1975	Unknown, similar to E. coli DNA-damage-inducible protein dinP	UP
	1.25	1.56	1.41			B	lmo1975	Unknown, similar to E. coli DNA-damage-inducible protein dinP	UP
	-0.19	-0.87	-1.23			A	lmo1986		DOWN
-0.82		-1.17	-0.76	-0.54		B	lmo1986		DOWN
1.85	2.89	3.37	3.5			A	lmo1990		UP
3.63	3.1	3.68	2.66			B	lmo1990		UP
0.8	1.06	1.55	1.65	-0.21		A	lmo1991		UP
1.42	1.71	1.93	1.52			B	lmo1991		UP
2.3	3.09	3.41	3.41			A	lmo1992	Unknown, similar to alpha-acetolactate decarboxylase	UP
4.7	3.91	3.54	2.68			B	lmo1992	Unknown, similar to alpha-acetolactate decarboxylase	UP
0.59	-0.09	-1.46	-1.28	-1.07		A	lmo1993		DOWN
	-1.74	-1.85	-1.71			B	lmo1993		DOWN
	-0.53	-1.56	-0.84	-0.44		A	lmo1995		DOWN
-0.94	-1.85	-1.3	-1.3			B	lmo1995		DOWN
		-1.08	-1.87	-0.42		A	lmo1999	Unknown, weakly similar to glucosamine-fructose-6-phosphate aminotransferase	DOWN
-1.5	-2.73	-4.71	-4.51			B	lmo1999	Unknown, weakly similar to glucosamine-fructose-6-phosphate aminotransferase	DOWN
-0.45	-1.07	-1.92	-1.52			A	lmo2020		DOWN
	-1.66	-1.49	-1.5			B	lmo2020		DOWN
0.79	1.25	1.77	0.73	-0.25		A	lmo2024		UP
1.09	1.12	0.93	0.28			B	lmo2024		UP
	-0.82	-1.88	-1.43			A	lmo2032		DOWN
-1.6	-1.61	-1.24	-1.07			B	lmo2032		DOWN
-0.74	-1.54	-2.59	-2.03			A	lmo2039		DOWN
-2.69	-1.87	-1.45		0.4		B	lmo2039		DOWN
-1.35	-2.54	-2.34	-1.63			A	lmo2041	Unknown, similar to unknown proteins	DOWN
-0.76	-1.34			0.42		B	lmo2041	Unknown, similar to unknown proteins	DOWN
-0.88	-1.9	-1.8	-1.45			A	lmo2042	Unknown, similar to unknown proteins	DOWN
	-1.41	-0.86	-0.8	0.59		B	lmo2042	Unknown, similar to unknown proteins	DOWN
	-1.1	-1.05	-1.66	-0.48		A	lmo2045	Unknown	DOWN
	-1.09	-1.81	-1.45			B	lmo2045	Unknown	DOWN
-0.53	-0.52	-0.76	-2.01			A	lmo2047		DOWN
-0.46	-1.04	-2.22	-1.84			B	lmo2047		DOWN
-1.7	-2.42	-2.77	-3.35			A	lmo2048	Unknown, similar to unknown proteins	DOWN
-0.96	-1.37	-1.8				B	lmo2048	Unknown, similar to unknown proteins	DOWN
-0.59	-1.51	-2.07	-1.47			A	lmo2052	Unknown, similar to phosphopantetheine adenylyltransferase	DOWN
-1.3		-0.85	-0.95			B	lmo2052	Unknown, similar to phosphopantetheine adenylyltransferase	DOWN
	0.73	1.33	2			A	lmo2054	Unknown, similar to unknown proteins	UP
	2.3	2.87	2.81	1.19		B	lmo2054	Unknown, similar to unknown proteins	UP
0.83	1.15	1.66	1.84			A	lmo2055	Unknown, similar to unknown proteins	UP
1.56	1.34	1.82	2.29	0.78		B	lmo2055	Unknown, similar to unknown proteins	UP
-0.81	-1.35	-1.56	-1.55			A	lmo2063	unknown	DOWN
-0.97	-1.26	-1.32	-1.05			B	lmo2063	unknown	DOWN
0.77	2.66	3.23	2.87	-0.59		A	lmo2085	Unknown, putative peptidoglycan bound protein (LPXTG motif)	UP
2.61	2.54	1.97	2.06			B	lmo2085	Unknown, putative peptidoglycan bound protein (LPXTG motif)	UP
		0.8	1.55	0.8		A	lmo2089	Unknown, similar to lipases	UP
		0.88	1.22	0.85		B	lmo2089	Unknown, similar to lipases	UP
-0.27	-0.56	-1.04	-1.94	-0.27		A	lmo2092		DOWN
-1.04	-1.3	-0.99	-1.08			B	lmo2092		DOWN
2.18	2.95	2.9	1.68	0.81		A	lmo2108	Unknown, similar to N-acetylglucosamine-6-phosphate deacetylase	UP
2.3		1.11	1.5	0.62		B	lmo2108	Unknown, similar to N-acetylglucosamine-6-phosphate deacetylase	UP
	-0.5		1.37	1.49		A	lmo2119	Unknown, similar to unknown proteins	UP
	1.06	1.7	1.62	1.55		B	lmo2119	Unknown, similar to unknown proteins	UP
-0.14	-0.36		1.41	1.64		A	lmo2120	Unknown, similar to unknown proteins	UP
	1.09	1.91	1.56	1.25		B	lmo2120	Unknown, similar to unknown proteins	UP
	-0.92		-2.19	-0.28		A	lmo2129	unknown	DOWN
	-3.26	-3.84	-4.92			B	lmo2129	unknown	DOWN
3.11	4.17	3.47	2.2	1.02		A	lmo2156	Unknown	UP
2.63	3.31	2.21	2.21	0.77		B	lmo2156	Unknown	UP
	1.46	2.57	2.42			A	lmo2157		UP
1.69	2.33	2.1	0.65			B	lmo2157		UP
0.58	1.27	2.5	2.77			A	lmo2190		UP
1	1.79	2.25	2.23	0.99		B	lmo2190		UP
	0.91	1.86	1.83	-0.4		A	lmo2191	Unknown, similar to unknown proteins	UP
2.62	2.23	2.03	2.05	1.49		B	lmo2191	Unknown, similar to unknown proteins	UP
	-0.16	-0.15	-1.66	-0.36		A	lmo2196	Unknown, similar to pheromone ABC transporter (binding protein)	DOWN
	-1.51	-2.45	-2.51	-1.14		B	lmo2196	Unknown, similar to pheromone ABC transporter (binding protein)	DOWN
	0.8	1.76	2.89	0.61		A	lmo2199	Unknown, similar to unknown protein	UP
0.61	1.08	1.93	1.95			B	lmo2199	Unknown, similar to unknown protein	UP
	1.31	2.38	3.35	0.97		A	lmo2200	Unknown, similar to transcription regulator	UP
3.29	3.48	3.49	3.81	1.77		B	lmo2200	Unknown, similar to transcription regulator	UP
-0.74	-1.62	-3.02	-2.58			A	lmo2202	Unknown, similar to 3-oxoacyl- acyl-carrier protein synthase	DOWN
-1.76	-1.33			0.59		B	lmo2202	Unknown, similar to 3-oxoacyl- acyl-carrier protein synthase	DOWN
1.19	2.22	2.28	2.13	-0.49		A	lmo2205	Unknown, similar to phosphoglyceromutase 1	UP
2.65	2.83	2.57	0.66	1.07		B	lmo2205	Unknown, similar to phosphoglyceromutase 1	UP
0.91	2.35	3.31	3.19	1.59		A	lmo2210	Unknown	UP
	1.27	1.33	0.34	0.9		B	lmo2210	Unknown	UP
2.41	3.83	4.64	4.42			A	lmo2213	Unknown, similar to unknown protein	UP
4.57	3.23	2.99	2.81			B	lmo2213	Unknown, similar to unknown protein	UP
1.79	2.52	2.85	3.16			A	lmo2230	Unknown, similar to arsenate reductase	UP
3.08	4.08	4.15	3.82			B	lmo2230	Unknown, similar to arsenate reductase	UP
	2	2.23	1.79	-0.36		A	lmo2231	Unknown, similar to unknown proteins	UP
2.73	2.05	2.27	1.63			B	lmo2231	Unknown, similar to unknown proteins	UP
-0.13	-0.42	-1.09	-1.44			A	lmo2247	Unknown, similar to oxidoreductase	DOWN
		-1.24	-1.3	-0.54		B	lmo2247	Unknown, similar to oxidoreductase	DOWN
-0.33	-0.67	-1.61	-2.7			A	lmo2248	Unknown, similar to unknown proteins	DOWN
	-1.5	-1.75	-1.54	-0.76		B	lmo2248	Unknown, similar to unknown proteins	DOWN
-0.54	-1.03	-2.07	-2.29			A	lmo2254	Unknown, similar to unknown proteins	DOWN
-1.33	-1.05	-1.78	-1.62			B	lmo2254	Unknown, similar to unknown proteins	DOWN
	1.02	1.52	2.07	0.85		A	lmo2256	Unknown, similar to unknown proteins	UP
1	1.86	2.24	2.29	1.56		B	lmo2256	Unknown, similar to unknown proteins	UP
		1.25	1.7	0.66		A	lmo2263	unknown, similar to unkown proteins	UP
2.51	2.27	2.05	2.43			B	lmo2263	unknown, similar to unkown proteins	UP
0.79	2.75	3.85	4.09	-1.14		A	lmo2269	Unknown	UP
	2.46	1.82		-0.74		B	lmo2269	Unknown	UP
0.54	0.97	1.47	1.86			A	lmo2323	gp43 [Bacteriophage A118]	UP
1.49	1.83	1.69	1.19	0.62		B	lmo2323	gp43 [Bacteriophage A118]	UP
	0.68	0.92	1.42	1.29		A	lmo2360	Unknown, transmembrane protein	UP
	3.17	3.13	3.07	2.35		B	lmo2360	Unknown, transmembrane protein	UP
		0.76	1.22	0.98		A	lmo2361	Unknown, conserved hypothetical protein	UP
1.23	1.99	2.18		1.25		B	lmo2361	Unknown, conserved hypothetical protein	UP
	0.85	0.76	1.12			A	lmo2366	Unknown, similar to transcription regulator DeoR family	UP
1.1	0.95		0.93			B	lmo2366	Unknown, similar to transcription regulator DeoR family	UP
	-0.28	-0.37	1.12	0.67		A	lmo2369	Unknown, similar to B. subtilis general stress protein 13 containing a ribosomal S1 protein domain	UP
-0.63		1.4	1.05	0.98		B	lmo2369	Unknown, similar to B. subtilis general stress protein 13 containing a ribosomal S1 protein domain	UP
0.75	1.37	2.14	2.68			A	lmo2373	Unknown, similar to phosphotransferase system (PTS) beta-glucoside-specific enzyme IIB component	UP
0.46	1.31	1	0.82			B	lmo2373	Unknown, similar to phosphotransferase system (PTS) beta-glucoside-specific enzyme IIB component	UP
	0.92	1.35	1.77			A	lmo2393	Unknown, similar to B. subtilis YuzD protein	UP
0.41		1.28	1.85			B	lmo2393	Unknown, similar to B. subtilis YuzD protein	UP
	1.53	2.87	3.52			A	lmo2398		UP
	3.22	3.52		2.62		B	lmo2398		UP
0.7	1.33	2.06	2.98	0.82		A	lmo2406	unknown, similar to B. subtilis YunF protein	UP
1.27	2.05	2.21	1.82			B	lmo2406	unknown, similar to B. subtilis YunF protein	UP
-0.71	-0.83	-0.74	-1.26			A	lmo2409	Unknown	DOWN
		-1.53	-2.08	-0.67		B	lmo2409	Unknown	DOWN
	2.52	3.34	3.47	-1.34		A	lmo2434	unknown, highly similar to glutamate decarboxylases	UP
0.83	1.35	1.25		0.54		B	lmo2434	unknown, highly similar to glutamate decarboxylases	UP
		1.06	1.21	0.91		A	lmo2442	Unknown	UP
2.42	1.78	1.59	0.72			B	lmo2442	Unknown	UP
0.57	1.28	1.34	1.45			A	lmo2453	Unknown, similar to lipolytic enzyme	UP
1.02		0.88	1.05			B	lmo2453	Unknown, similar to lipolytic enzyme	UP
-1.19	-0.16	1.09	0.74	-0.67		A	lmo2463	unknown, similar to transport protein	DOWN
	2.09	1.98	1.44			B	lmo2463	unknown, similar to transport protein	UP
0.44	0.94	2.04	2.67			A	lmo2468		UP
1.54	2.05	1.54	1.21	0.61		B	lmo2468		UP
	0	0.59	1.46	0.62		A	lmo2474	unknown, conserved hypothetical protein	UP
	1.36	1.93	2.5	1.25		B	lmo2474	unknown, conserved hypothetical protein	UP
-0.38	-1.06	-1.97	-2.91			A	lmo2481	Unknown, similar to B. subtilis P-Ser-HPr phosphatase	DOWN
-1.41	-2.03	-1.71	-1.48			B	lmo2481	Unknown, similar to B. subtilis P-Ser-HPr phosphatase	DOWN
-0.3	-1.03	-2.04	-2.89			A	lmo2482		DOWN
	-1.87	-1.55		0.45		B	lmo2482		DOWN
	1.51	2.79	3.34	-0.57		A	lmo2484	Unknown, similar to B. subtilis YvlD protein	UP
	2.77	2.37	2.18	1.06		B	lmo2484	Unknown, similar to B. subtilis YvlD protein	UP
	1.75	3.07	3.5	-1.04		A	lmo2485	Unknown, similar to B. subtilis yvlC protein	UP
	1.74	1.47	0.61			B	lmo2485	Unknown, similar to B. subtilis yvlC protein	UP
		1.25	1.47	-0.53		A	lmo2494	Unknown, similar to negative regulator of phosphate regulon	UP
	1.12	1.25		1.02		B	lmo2494	Unknown, similar to negative regulator of phosphate regulon	UP
-0.69	-1.66	-2.47	-2.38	0.58		A	lmo2504	Unknown, similar to cell wall binding proteins	DOWN
-1.17	-1.49	-1.39	-1.4			B	lmo2504	Unknown, similar to cell wall binding proteins	DOWN
-0.96	-2.6	-3.92	-4.19			A	lmo2506		DOWN
	-3.12	-2.06	-3.58			B	lmo2506		DOWN
-0.93	-2.77	-4.83	-4.74	0.66		A	lmo2507		DOWN
	-3.96	-2.83	-3.59			B	lmo2507		DOWN
-0.24	-0.13	0.99	1.6			A	lmo2515	Unknown, similar to B. subtilis two-component response regulator DegU	UP
	1.22	1.53	0.91			B	lmo2515	Unknown, similar to B. subtilis two-component response regulator DegU	UP
	0.23	-1.12	-2.48			A	lmo2532		DOWN
	-1.03	-1.25	-0.8			B	lmo2532		DOWN
	0.12	-1.39	-2.7			A	lmo2534		DOWN
	-1.11	-1.01	-0.62			B	lmo2534		DOWN
0.5	-0.22	-2.16	-2.38	-0.32		A	lmo2546		DOWN
	-1.91	-1.59	-0.64	-0.78		B	lmo2546		DOWN
-0.82	-2.11	-3.11	-3.58			A	lmo2550	Unknwon, similar to glycosyl transferases	DOWN
-1.02	-1.31	-1.4	-0.94			B	lmo2550	Unknwon, similar to glycosyl transferases	DOWN
	-0.76	-1.7	-2.13			A	lmo2556		DOWN
-0.75		-1.28		-0.93		B	lmo2556		DOWN
	-0.87	-2.54	-3.25			A	lmo2561		DOWN
-1.09	-1.45	-1.45	-0.78			B	lmo2561		DOWN
-0.52	-0.72	-0.21	1.56			A	lmo2564	Unknwon, similar to 4-oxalocrotonate isomerase	UP
		1.07	0.58	0.6		B	lmo2564	Unknwon, similar to 4-oxalocrotonate isomerase	UP
-0.6	1.33	2.54	2.93	-0.41		A	lmo2570	Unknwon	UP
1.01	2.05	1.77	1.42			B	lmo2570	Unknwon	UP
-0.94	1.84	3.03	3.34			A	lmo2571	Unknwon, similar to nicotinamidase	UP
3.65	2.82	2.84	2.05	2.77		B	lmo2571	Unknwon, similar to nicotinamidase	UP
	1.97	3.1	3.19			A	lmo2572	Unknwon, similar to Chain A, Dihydrofolate Reductase	UP
2.45	1.96		1.89	1.22		B	lmo2572	Unknwon, similar to Chain A, Dihydrofolate Reductase	UP
1.22	2.77	3.41	3.32	-1		A	lmo2573	Unknown, similar to zinc-binding dehydrogenase	UP
3.84	2.61	2.63	2.09	2.69		B	lmo2573	Unknown, similar to zinc-binding dehydrogenase	UP
1.39	2.76	3.04	2.63	1.76		A	lmo2574	Unknwon	UP
2.51	1.42	1.95	1.87	1.27		B	lmo2574	Unknwon	UP
2.51	3.47	3.65	3.41	2.29		A	lmo2575	Unknwon, similar to cation transport protein (efflux)	UP
2.58	2.1	2.74	1.9	1.19		B	lmo2575	Unknwon, similar to cation transport protein (efflux)	UP
	1.98	2.4	2.68			A	lmo2603	Unknown	UP
1.21	1.69	1.56	1.65	1.06		B	lmo2603	Unknown	UP
-0.14	-0.41	-0.89	-1.55			A	lmo2606		DOWN
-1.04	-1.38	-2.1	-1.89	-0.95		B	lmo2606		DOWN
-0.27	-0.46	-0.78	-1.65			A	lmo2607		DOWN
-0.6	-1.11	-1.83	-1.74	-0.59		B	lmo2607		DOWN
-0.18	-0.4	-0.58	-1.55			A	lmo2608		DOWN
-0.65	-1.19	-1.8	-2.05			B	lmo2608		DOWN
	-0.4	-0.9	-1.65			A	lmo2610		DOWN
-0.72	-1.29	-1.95	-1.87			B	lmo2610		DOWN
	-0.16	-0.21	-1.01			A	lmo2611		DOWN
	-0.8	-1.59	-2.44	-0.76		B	lmo2611		DOWN
	-0.01	-0.1	-1.87	-0.3		A	lmo2620		DOWN
-0.42	-1.76	-3.5	-3.57	-1.15		B	lmo2620		DOWN
-0.11	-0.23	-0.13	-1.31			A	lmo2621		DOWN
	-1.61	-3.25	-2.71	-0.93		B	lmo2621		DOWN
	-0.31	-0.32	-1.61	-0.29		A	lmo2622		DOWN
-0.68	-2.04	-3.87	-3.68	-1.08		B	lmo2622		DOWN
	-0.04	0.02	-1.08	-0.32		A	lmo2623		DOWN
	-1.38	-3.14	-3.02	-0.9		B	lmo2623		DOWN
	-0.18	-0.16	-1.68			A	lmo2624		DOWN
	-1.33	-2.67	-2.5	-0.9		B	lmo2624		DOWN
	-0.15	-0.46	-2.02			A	lmo2626		DOWN
	-1.63	-2.49	-2.25	-0.92		B	lmo2626		DOWN
	0.06	-0.15	-1.8			A	lmo2627		DOWN
-0.58	-2.02	-3.51	-2.75	-1.16		B	lmo2627		DOWN
	0.15	-0.26	-2.29			A	lmo2628		DOWN
-0.85	-1.58	-3.65	-2.25	-1.05		B	lmo2628		DOWN
	-0.16	-0.18	-1.82	-0.3		A	lmo2629		DOWN
	-1.57	-2.54	-2.17	-1.08		B	lmo2629		DOWN
	-0.2	-0.39	-1.84			A	lmo2630		DOWN
-0.58	-1.56	-3.22	-2.3	-0.78		B	lmo2630		DOWN
	-0.21	-0.21	-1.16			A	lmo2631		DOWN
-0.84	-1.67	-3.3	-2.57	-0.91		B	lmo2631		DOWN
	-0.22	-0.48	-2.57			A	lmo2632		DOWN
-0.7	-1.55	-2.68	-2.23	-0.7		B	lmo2632		DOWN
-0.23	-0.35	-0.82	-3.37			A	lmo2633		DOWN
-0.73	-1.62	-3.01	-2.1			B	lmo2633		DOWN
	-0.4	-2.1	-3.22	-0.29		A	lmo2635	Unknown, weakly similar to E. coli MenA protein	DOWN
-1.04	-1.56	-2.94	-1.67			B	lmo2635	Unknown, weakly similar to E. coli MenA protein	DOWN
	-0.56	-1.22	-1.72			A	lmo2636	Unknown, conserved hypothetical lipoprotein	DOWN
	-0.91	-1.44	-0.93			B	lmo2636	Unknown, conserved hypothetical lipoprotein	DOWN
-0.25	-0.01	-0.06	-1.55	-0.88		A	lmo2637	Unknown, conserved lipoprotein	DOWN
	-1.15	-3.39	-3.86			B	lmo2637	Unknown, conserved lipoprotein	DOWN
	-0.2	-0.26	-1.95			A	lmo2655		DOWN
	-1.46	-3.16	-2.17	-0.81		B	lmo2655		DOWN
-0.16	-0.42	-1.27	-3.56			A	lmo2656		DOWN
-0.92	-1.93	-2.97	-2.67	-0.73		B	lmo2656		DOWN
	1.86	2.59	2.1			A	lmo2669	Unknown	UP
	2.42	2.16	1.75			B	lmo2669	Unknown	UP
1.88	2.93	3.35	2.77			A	lmo2671	Unknown	UP
2.31	3.18	2.57	3.23	1.28		B	lmo2671	Unknown	UP
1.08	2.83	3.06	2.71			A	lmo2672	Unknown, weakly similar to transcription regulator	UP
2.74	2.81	2.16	3.04	1.31		B	lmo2672	Unknown, weakly similar to transcription regulator	UP
0.9	2.75	3.79	3.65	-0.67		A	lmo2673	Unknown, conserved hypothetical protein	UP
2.31	2.39	1.75	1.99			B	lmo2673	Unknown, conserved hypothetical protein	UP
2.28	3.3	3.25	3.03	-0.95		A	lmo2674	Unknown, similar to ribose 5-phosphate epimerase	UP
3.56	3.11	2.83	3.1	2.25		B	lmo2674	Unknown, similar to ribose 5-phosphate epimerase	UP
-0.62	-0.21			-1.88		A	lmo2686	unknown	DOWN
		-1.4	-1.13	-5.99		B	lmo2686	unknown	DOWN
0.53		-0.55	-1.22			A	lmo2691	Unknown, similar to autolysin, N-acetylmuramidase	DOWN
-0.85	-1.13	-1.57	-1.73			B	lmo2691	Unknown, similar to autolysin, N-acetylmuramidase	DOWN
	2.47	3.03	2.55	-0.31		A	lmo2695	Unknown, similar to dihydroxyacetone kinase	UP
1.47	1.4	1.4	1.5	1.09		B	lmo2695	Unknown, similar to dihydroxyacetone kinase	UP
0.53	1.06		0.9	0.59		A	lmo2705	Unknown	UP
	0.98	1.21	1.62	1.09		B	lmo2705	Unknown	UP
0.61	1.16	1.19	1.41			A	lmo2706	Unknown	UP
	2.23	1.5		1.19		B	lmo2706	Unknown	UP
0.62	1.6	2.33	1.98			A	lmo2713	Unknown, secreted protein with 1 GW repeat	UP
1.62	1.35	2.01	1.5	0.61		B	lmo2713	Unknown, secreted protein with 1 GW repeat	UP
		-0.58	-2.5	-0.79		A	lmo2717		DOWN
-0.64	-1.65	-1.36	-1.5	-1.52		B	lmo2717		DOWN
	0.68	-0.23	-2.55	-0.97		A	lmo2718		DOWN
-0.62	-1.54	-1.98	-2.01	-1.54		B	lmo2718		DOWN
	0.84	2.23	2.65			A	lmo2723	Unknown, similar to unknown proteins	UP
0.94		1.44	1.25	0.98		B	lmo2723	Unknown, similar to unknown proteins	UP
-0.22	1.14	2.06	1.59			A	lmo2740	Unknown	UP
	2.35	2.24	1.53	1.29		B	lmo2740	Unknown	UP
1.31	2.98	3.57	3.03	-0.54		A	lmo2748	Unknown, similar to B. subtilis stress protein YdaG	UP
3.25	3.75	3.8	2.85			B	lmo2748	Unknown, similar to B. subtilis stress protein YdaG	UP
-0.23	-1.04	-2.21	-2.87	-0.33		A	lmo2767	Unknwon	DOWN
		-1.46	-1.19	-0.78		B	lmo2767	Unknwon	DOWN
-0.34	-0.6	-0.93	-1.49	-0.37		A	lmo2788		DOWN
-1.5	-1.88	-2.83	-1.32			B	lmo2788		DOWN
	0.74	1.19	1.41			A	lmo2789		UP
	1.18	1.19		0.54		B	lmo2789		UP
-0.16	-0.47		1.3	0.53		A	lmo2825		UP
		0.89	1.58	0.91		B	lmo2825		UP
	1.39	1.93	2.23			A	lmo2828	Unknown	UP
	2.47	2.07	1.76			B	lmo2828	Unknown	UP
0.72	1.39	1.85	2.35			A	lmo2830	Unknown, similar to thioredoxin	UP
1.23	2.72	2.78	2.68	0.62		B	lmo2830	Unknown, similar to thioredoxin	UP
-0.42	-0.85	-1.78	-2.34			A	lmo2831	Unknown, similar to phosphoglucomutase	DOWN
-0.78		-1.54	-1.69			B	lmo2831	Unknown, similar to phosphoglucomutase	DOWN
-0.58	-0.83	-1.51	-1.92	-0.54		A	lmo2853	unknown, highly similar to B. subtilis Jag protein	DOWN
	-1.14	-1.67	-1.6			B	lmo2853	unknown, highly similar to B. subtilis Jag protein	DOWN
15min	30min	60min	120min	adapt.	temp. shift	Id*	LmoNr.	Function
					2.3	C	lmo0051	Unknwon, similar to 2-components response regulator protein (AgrA from Staphylococcus)	UP
-0.5		-0.83	-1.04	2.32		A	lmo0051	Unknwon, similar to 2-components response regulator protein (AgrA from Staphylococcus)	DOWN
					-1.07	C	lmo0069	unknown	DOWN
-0.2	-0.03	-0.19	-1.39			A	lmo0069	unknown	DOWN
					2.05	C	lmo0073	unknown	UP
-0.95	-0.54	-0.71		2.34		A	lmo0073	unknown	UP
					-1.34	C	lmo0193	unknwon	DOWN
	-1.42	-2.15	-1.89			A	lmo0193	unknwon	DOWN
					4.06	C	lmo0225	FolA, highly similar to dihydroneopterin aldolase	UP
	1.48	2.46	3.52			A	lmo0225	FolA, highly similar to dihydroneopterin aldolase	UP
					-1.51	C	lmo0269	Unknown, similar to transporter	DOWN
-2.03	-2.82	-3.48	-3.74	-0.3		A	lmo0269	Unknown, similar to transporter	DOWN
					-1.16	C	lmo0309	Unknown, similar to unknown protein	DOWN
-0.29	-1.13	-2.22	-2.17			A	lmo0309	Unknown, similar to unknown protein	DOWN
					-1.25	C	lmo0403	Unknown	DOWN
-1.31	-1.26	-0.6		-0.27		A	lmo0403	Unknown	DOWN
					-1.12	C	lmo0416	Unknown, similar to putative transcription regulator	DOWN
-1.51	-1.32	-1.17	-0.55	-0.52		A	lmo0416	Unknown, similar to putative transcription regulator	DOWN
					-1.13	C	lmo0449	Unknown	DOWN
-1.07	-1.46	-1.11	-0.8			A	lmo0449	Unknown	DOWN
					-1.69	C	lmo0470	Unknown, weakly similar to site-specific DNA-methyltransferase	DOWN
-1.91	-3.02	-4.46	-3.79			A	lmo0470	Unknown, weakly similar to site-specific DNA-methyltransferase	DOWN
					1.64	C	lmo0471	Unknown	UP
0.68	2.19	2.67	2.66	-1.68		A	lmo0471	Unknown	UP
					-1.39	C	lmo0485	Unknown	DOWN
	-0.21	-1.01	-2.07	-1.18		A	lmo0485	Unknown	DOWN
					-1.94	C	lmo0511	Unknown, conserved hypothetical protein	DOWN
	-0.62	-1.96	-2.35	-1.56		A	lmo0511	Unknown, conserved hypothetical protein	DOWN
					-1.09	C	lmo0519	Unknown, similar to multidrug resistance protein	DOWN
	-0.18	-1.13	-2.48			A	lmo0519	Unknown, similar to multidrug resistance protein	DOWN
					1.66	C	lmo0521	Unknown, similar to 6-phospho-beta-glucosidase	UP
0.65	1	1.92	2.07			A	lmo0521	Unknown, similar to 6-phospho-beta-glucosidase	UP
					-1.67	C	lmo0597	Unknown, similar to transcription regulator CRP/FNR family	DOWN
-1.7	-1.73		-1.98			A	lmo0597	Unknown, similar to transcription regulator CRP/FNR family	DOWN
					-2.02	C	lmo0611	Unknown, similar to acyl-carrier protein phosphodiesterase and NAD(P)H dehydrogenase	DOWN
-2.48	-2.55	-0.75	0.19	0.72		A	lmo0611	Unknown, similar to acyl-carrier protein phosphodiesterase and NAD(P)H dehydrogenase	DOWN
					1.32	C	lmo0640	Unknown, similar to oxidoreductase	UP
	0.73	1.06	1.67			A	lmo0640	Unknown, similar to oxidoreductase	UP
					1.93	C	lmo0641	Unknown, similar to heavy metal-transporting ATPase	UP
1.32	2.55	2.64	2.28	1.23		A	lmo0641	Unknown, similar to heavy metal-transporting ATPase	UP
					-1.05	C	lmo0665	Unknown	DOWN
-0.35	-1.22	-2.09	-1.89	0.89		A	lmo0665	Unknown	DOWN
					-1.34	C	lmo0667	Unknown, similar to ABC transporter (ATP-binding protein)	DOWN
	0.04	0.7	1.64	0.64		A	lmo0667	Unknown, similar to ABC transporter (ATP-binding protein)	UP
					-1.41	C	lmo0672	Unknown, similar to unknown protein	DOWN
-1.28		-3.77	-4.76	-1.04		A	lmo0672	Unknown, similar to unknown protein	DOWN
					-1.91	C	lmo0675		DOWN
-1.11	-2.18	-2.96	-3.12			A	lmo0675		DOWN
					-1.6	C	lmo0676	Unknown, similar to flagellar biosynthesic protein FliP	DOWN
-1.51	-2.16	-2.94	-2.23			A	lmo0676	Unknown, similar to flagellar biosynthesic protein FliP	DOWN
					-5.13	C	lmo0680	Unknown, similar to flagella-associated protein flhA	DOWN
-1.92	-3.29	-6.23				A	lmo0680	Unknown, similar to flagella-associated protein flhA	DOWN
					-3.9	C	lmo0681	Unknown, similar to flagellar biosynthesis protein FlhF	DOWN
-1.02	-1.87	-4.21	-4.62	-1.5		A	lmo0681	Unknown, similar to flagellar biosynthesis protein FlhF	DOWN
					-2.54	C	lmo0682	Unknown, similar to flagellar hook-basal body protein FlgG	DOWN
-0.23	-0.96	-2.95		-0.98		A	lmo0682	Unknown, similar to flagellar hook-basal body protein FlgG	DOWN
					-1.36	C	lmo0683	Unknown, similar to chemotactic methyltransferase CheR	DOWN
-1.6	-2.22	-2.44	-2.23	-0.44		A	lmo0683	Unknown, similar to chemotactic methyltransferase CheR	DOWN
					-4.08	C	lmo0684	Unknown	DOWN
-0.47	-0.87	-3.03	-4.81			A	lmo0684	Unknown	DOWN
					-3.3	C	lmo0685	Unknown, similar to motility protein (flagellar motor rotation) MotA	DOWN
	-0.15	-1.84	-2.8			A	lmo0685	Unknown, similar to motility protein (flagellar motor rotation) MotA	DOWN
					-1.32	C	lmo0686	MotB, similar to motility protein (flagellar motor rotation) MotB	DOWN
	-0.06	-1.52	-2.12			A	lmo0686	MotB, similar to motility protein (flagellar motor rotation) MotB	DOWN
					-2.95	C	lmo0687	Unknown	DOWN
0.54		-1.06	-3.06	-1.8		A	lmo0687	Unknown	DOWN
					-3	C	lmo0688	Unknown, similar to unknown protein	DOWN
	0.69	-0.5	-2.35	-1.67		A	lmo0688	Unknown, similar to unknown protein	DOWN
[truncated: 242 more rows]
